# Supplementary material for: Dysregulation of Circular RNAs in Myotonic Dystrophy Type 1
Source: Int J Mol Sci. 2019 Apr 19;20(8):1938. doi: 10.3390/ijms20081938 (PMC6515344; doi:10.3390/ijms20081938)
Supplement: Supplementary file 1 [file ijms-20-01938-s001.zip]

Archive with 4 entries (3 files):
- Supplementary/
- Supplementary/IJMS_sSupplementary_Figures.S1-9.pdf
- Supplementary/Supplementary.Legends_Fig.S1-S9_TableS1-10.docx
- Supplementary/Supplementary_Tables S1-S10.xlsx
