# Supplementary material for: Dysregulation of Circular RNAs in Myotonic Dystrophy Type 1
Source: Int J Mol Sci. 2019 Apr 19;20(8):1938. doi: 10.3390/ijms20081938 (PMC6515344; doi:10.3390/ijms20081938)
Supplement: Supplementary file 1 [file ijms-20-01938-s001.zip › Supplementary/Supplementary_Tables S1-S10.xlsx]

## Sheet: Table.S1_libraries
Table S1. Library size of publicly available data-sets used for circRNA identification in DM1 tibialis muscle by RNAseq. A set of 30 transcriptomes (25 DM1 and 5 healthy controls) from human tibialis biopsies (GSE86356) was investigated for back-splice events. The sequencing depth is reported as million sequenced reads after mapping to the human genome version hg19. Each data-set is identified by…
Library_SRA_Run	Condition	million reads
SRR4240816	Control	84
SRR4240812	Control	85
SRR4240815	Control	91
SRR4240818	Control	99
SRR4240817	Control	106
SRR4240857	DM1	76
SRR4240865	DM1	85
SRR4240853	DM1	86
SRR4240850	DM1	92
SRR4240847	DM1	97
SRR4240852	DM1	98
SRR4240823	DM1	99
SRR4240855	DM1	99
SRR4240854	DM1	101
SRR4240864	DM1	101
SRR4240863	DM1	106
SRR4240842	DM1	108
SRR4240827	DM1	109
SRR4240861	DM1	110
SRR4240829	DM1	111
SRR4240824	DM1	114
SRR4240825	DM1	114
SRR4240837	DM1	116
SRR4240845	DM1	117
SRR4240858	DM1	117
SRR4240834	DM1	118
SRR4240835	DM1	118
SRR4240836	DM1	118
SRR4240860	DM1	118
SRR4240841	DM1	120

## Sheet: Table.S2_Tib_counts_circRNAs
Table S2. circRNA identification and expression in DM1 tibialis muscle by RNAseq. Normalized counts of 1797 different circRNA species identified by CIRI2-algorithm, following a filtering step for abundance. Each back-splice junction is identified with the coordinates of the involved donor and acceptor sites in the format “chromosome number: donor position | acceptor position”. Each data-set is id…
BACK-SPLICE_junction_coordinates	Gene_Symbol	CTRL_SRR4240812	CTRL_SRR4240815	CTRL_SRR4240816	CTRL_SRR4240817	CTRL_SRR4240818	DM1_SRR4240823	DM1_SRR4240824	DM1_SRR4240825	DM1_SRR4240827	DM1_SRR4240829	DM1_SRR4240834	DM1_SRR4240835	DM1_SRR4240836	DM1_SRR4240837	DM1_SRR4240841	DM1_SRR4240842	DM1_SRR4240845	DM1_SRR4240847	DM1_SRR4240850	DM1_SRR4240852	DM1_SRR4240853	DM1_SRR4240854	DM1_SRR4240855	DM1_SRR4240857	DM1_SRR4240858	DM1_SRR4240860	DM1_SRR4240861	DM1_SRR4240863	DM1_SRR4240864	DM1_SRR4240865
chr1:100335956|100343384	AGL	0.103085	0	0.0371969	0	0	0.0780856	0	0.235174	0.240993	0.17063	0.661102	0.161895	0.635483	0.259213	0.0673449	0.0757781	0.0715994	0.133241	0.220327	0.231011	0.0205936	0.331317	0.875145	0.0745208	0.223129	0	0.0807353	0.0590136	0.0939252	0
chr1:100376268|100382287	AGL	0	0	0	0	0.0349583	0.0520571	0	0.391957	0.481986	0	0.231386	0.0359768	0.635483	0.111091	0	0.0926176	0.286398	0.124913	0	0.495023	0.0617807	0.132527	0.0700116	0	0.0912799	0	0	0	0.111002	0.166034
chr1:100617941|100638926	LRRC39	0.103085	NA	0.173586	NA	0.221403	0.0780856	0.0562533	0.27437	0.757407	0.281038	0.628047	0.0539651	NA	0.370304	0.26938	0.0589385	0.250598	0.0749479	0.624261	0.528024	0.144155	1.06021	NA	0.372604	0.395546	NA	0.232114	0.306871	0.145157	NA
chr1:100623787|100638926	LRRC39	0	0	0	0	0.139833	0.0650713	0	0.352761	0.240993	0.0301112	0.297496	0	0.357459	0.111091	0.0589268	0.101037	0.214798	0.0249826	0.0734424	0.231011	0.0308903	0.39758	0.560093	0.149042	0.0304266	0	0.100919	0.106225	0.0512319	0.199241
chr1:101372408|101387397	SLC30A7	0	0	0	0	0	0.0260285	0	0.195978	0	0.0301112	0.165276	0.0269826	0	0.148122	0.0505087	0.202075	0	0.149896	0.403933	0.297014	0.0308903	0.0662634	0.420069	0.186302	0.0304266	0	0.0605515	0.0236055	0.0426933	0.199241
chr1:10321963|10332364	KIF1B	0	0	0.0371969	0	0	0	0	0.352761	0.103283	0.0702595	0	0.0719535	0	0.407335	0.0505087	0.0505187	0.0715994	0.0416377	0.514097	0.330015	0.0823743	0.331317	0.140023	0.409864	0.121707	0	0.121103	0.0590136	0.0853865	0.0996204
chr1:104070317|104095939	NA	0	0	0	0.0224144	0	0.0520571	0	0	0.172138	0.0702595	0.198331	0.0269826	0	0.259213	0.0673449	0.117877	0	0	0	0.264012	0.0205936	0.463844	0.420069	0.0745208	0.111564	0	0	0.0708164	0.102464	0.166034
chr1:104108057|104118162	AMY2B	0.154628	NA	0.272777	0.134486	0.536028	0.468514	0.712542	2.50852	1.34268	0.592188	3.37162	0.827466	2.50222	2.48104	0.959665	0.707262	3.47257	0.724496	1.87278	NA	0.216232	4.67157	2.83547	2.90631	0.841804	NA	1.41287	NA	NA	NA
chr1:104108057|104164515	NA	NA	0.236946	0.0371969	0.0149429	NA	0.0260285	0.0281267	0.0783914	0.103283	0.0602225	0.13222	0.0719535	0.119153	0.296243	0.0673449	0.0336791	0.250598	NA	0.110164	NA	0.0411871	0.530107	0.315052	0.298083	0.0709955	NA	0.161471	0.12983	NA	NA
chr1:104108057|104258640	AMYP1	0.0257714	0	0	0.0224144	0	0	0.0375022	0.117587	0.172138	0	0.396661	0.044971	0.278024	0.222182	0.075763	0.0841979	0.357997	0.0582928	0.257049	0.231011	0.0617807	0.19879	0.315052	0.223562	0.101422	0	0.191746	0.0944218	0.0597706	0
chr1:109427897|109446876	GPSM2	0	0	0.0743938	0.0149429	0	0.0650713	0.0281267	0.391957	0.413131	0.0501854	0.297496	0.0539651	0	0.185152	0.0589268	0.0589385	0.286398	0.0666204	0.29377	0.330015	0	0.430712	0.0700116	0	0.152133	0	0	0.0826191	0.025616	0.298861
chr1:109439486|109446876	GPSM2	0	0	0.0247979	0	0.0233055	0.0910999	0.196887	0	0.240993	0.130482	0.694157	0.206866	0	0.222182	0.101017	0.202075	0.322197	0.141568	0.29377	0.627029	0.0411871	0.39758	0.455075	0.335344	0.304266	0	0.111011	0.153435	0.0426933	0.132827
chr1:109544846|109560223	WDR47	0.0687236	0.0197455	0	0.0523003	0	0	0	0	0.206565	0	0	0	0.198589	0	0	0	0	0	0.146885	0	0.0514839	0.19879	0	0.111781	0	0	0	0.0236055	0	0
chr1:113196220|113202401	CAPZA1	0.0601332	NA	0.0619949	NA	0.0582639	0.0520571	0.112507	0.587935	0.447558	0.220816	0.859433	0.0899419	0.317742	0.296243	0.159944	0.168396	0.357997	0.191534	0.477376	0.330015	0.0308903	0.39758	0.350058	0.707948	0.212987	NA	0.282573	0.141633	0.0341546	0.365275
chr1:115005726|115007010	TRIM33	NA	0.0789821	NA	0.0672432	0.0233055	0.0390428	0.0656289	0.0783914	0.240993	0.100371	0.363606	0.125919	NA	0.148122	0.0925992	0.0926176	0.178998	0.141568	0.587539	0.42902	0.0308903	0.165658	0.805133	0.149042	0.202844	NA	0.131195	0.0826191	0.0597706	NA
chr1:1158624|1159348	SDF4	0.094495	0.335674	0.23558	0.156901	0.163139	0.247271	0.0937555	1.01909	NA	0.250927	1.22304	0.233849	1.15181	0.666547	0.454578	0.294693	1.64679	0.199861	1.32196	0.85804	0.247123	1.65658	0.840139	0.558906	0.304266	NA	0.272482	0.424898	0.162234	0.398482
chr1:117944808|117948267	MAN1A2	NA	0.167837	0.0991918	0.0672432	0.256361	0.2733	0.196887	0.783914	0.309848	0.311149	1.35526	0.224855	1.19153	0.370304	0.303052	0.210495	0.572795	0.274809	0.91803	1.02305	NA	0.728897	0.805133	0.707948	NA	NA	0.534871	NA	0.153696	NA
chr1:117944808|117957453	MAN1A2	0.214761	0.227074	0.285176	0.291387	0.349583	0.3644	0.562533	1.72461	0.9984	0.572113	2.24775	0.530657	1.23125	0.999821	0.58085	0.631484	2.29118	0.516308	2.53376	2.04609	0.308903	1.82224	2.76546	2.01206	0.517253	NA	0.928456	0.77898	0.426933	1.09582
chr1:117944808|117963271	MAN1A2	0.137447	0.1086	0.285176	0.268973	0.524375	0.780856	0.515655	3.25324	1.9968	0.853152	3.9005	0.719535	2.93911	2.70322	0.816557	0.858818	1.68259	0.624566	1.9095	2.1451	0.25742	2.28609	2.45041	2.01206	NA	NA	1.04956	0.802585	0.580628	1.59393
chr1:117944808|117984947	MAN1A2	0.0429523	NA	0.0743938	0.0373573	0.104875	0.143157	0.215638	0.431153	0.172138	0.281038	1.28915	0.314797	0.675201	0.555456	0.126272	0.202075	0.429596	0.166551	0.29377	0.990046	0.0720775	0.894556	0.805133	0.372604	0.172418	NA	0.343125	0.12983	0.0768479	0.431689
chr1:12335882|12338095	VPS13D	0	0	0	0.0298859	0	0.0780856	0.0937555	0.313566	0.13771	0.0401483	0.330551	0	0.397177	0.555456	0.151526	0.193655	0.178998	0.108258	0.330491	0.528024	0	0.530107	0.280046	0.186302	0.121707	0	0.121103	0.0826191	0.0341546	0.199241
chr1:14095613|14099683	PRDM2	0.0257714	0	0	0.0448288	0.0233055	0.0520571	0	0	0.275421	0.0200742	0.297496	0.0809477	0.595766	0.0740608	0.0505087	0.0589385	0	0.0333102	0.257049	0.231011	0	0	0	0	0.0608533	0	0	0.0590136	0	0.0996204
chr1:14095613|14109326	PRDM2	0.0429523	0.0592366	NA	NA	0.0349583	0.1822	0.0656289	0.313566	0.206565	0.0702595	0.330551	0.116924	0.238306	0.407335	0.0589268	0.218914	0.214798	0.0249826	0.110164	0.264012	NA	0.298185	0.105017	0.149042	NA	NA	0.0302757	0.0708164	NA	0.265655
chr1:144994591|145021167	PDE4DIP	NA	0.0394911	0.0743938	0.0224144	0.0932222	0.234257	0.140633	0.509544	0.619696	0.180667	0.528882	0.269826	0.595766	0.481395	0.185198	0.101037	0.536995	0.133241	0.220327	NA	NA	0.662634	0.875145	0.558906	0.263698	NA	0.222022	0.106225	0.0768479	0.232448
chr1:146731491|146739177	CHD1L	0.094495	0.0789821	0.111591	0	0.198097	0.0520571	0	0.431153	0.447558	0.0702595	0	0.0269826	0.635483	0.222182	0.075763	0	0.286398	0	0.29377	0	0.0308903	0	0.175029	0.111781	0	0	0.0403676	0	0.025616	0.0996204
chr1:150413399|150418877	RPRD2	0	0	0.0247979	0.0523003	0.0932222	0	0	0.156783	0	0	0	0	0	0.0740608	0.075763	0.0168396	0.214798	0	0	0	0	0.265054	0	0.0745208	0	0	0	0.0708164	0	0
chr1:151060666|151079698	GABPB2	NA	0.0987277	0.0371969	NA	0.0932222	0.0520571	0.0750044	0.431153	0.413131	0.100371	0.264441	0.0809477	0.87379	0.555456	0.168362	0.294693	0.393797	0.0499653	0.330491	0.297014	NA	0.19879	0.280046	0.186302	0.0507111	NA	NA	0.118027	0.162234	0.232448
chr1:151060666|151090615	GABPB2	0.103085	NA	0.0495959	0.0298859	0.0932222	0.104114	0.150009	0.352761	0.654124	0.140519	0.528882	0.116924	1.1121	0.629517	0.328306	0.168396	0.823393	0.241499	0.514097	0.42902	0.0720775	0.695766	0.560093	0.484385	0.344835	NA	0.131195	0.271463	0.119541	0.597723
chr1:151611364|151611595	SNX27	0.0343618	0.0691094	0.0991918	0.104601	0.0582639	0.117128	0.0468778	0.470348	0.275421	0.100371	0.330551	0.0989361	0.595766	0.8517	0.193617	0.151556	NA	0.208189	0.183606	0.528024	0.0411871	0.563239	0.455075	0.633427	0.476684	NA	0.21193	0.188844	0.0683092	0.298861
chr1:155408118|155408859	ASH1L	0.146038	0.0592366	0.0619949	0.104601	0.0466111	0.247271	0.178135	0.940697	0.757407	0.140519	1.35526	0.431721	1.23125	0.740608	0.395651	0.336791	0.393797	0.216516	0.91803	1.12205	0.175045	1.45779	1.50525	0.372604	0.537537	NA	0.373401	0.271463	0.12808	0.564516
chr1:155408118|155429689	ASH1L	0.0859046	0.0493638	0.0495959	0.0597718	0.186444	0.169186	0.0656289	0.235174	0.172138	0.130482	0.694157	0.188878	0.635483	0.8517	0.235707	0.134717	0.250598	0.091603	0.660982	0.363017	0.0720775	0.795161	0.980162	0.596167	0.212987	NA	0.232114	0.177041	0.170773	0.498102
chr1:155490891|155491409	ASH1L	0	0	0.0495959	0.0149429	0.0466111	0	0	0	0.103283	0	0.0661102	0	0	0	0.0420906	0.117877	0.286398	0.0832754	0	0.165008	0	0.0993951	0	0	0	0	0	0.0472109	0	0
chr1:155644801|155649303	YY1AP1	0.0429523	NA	0.0495959	0.0523003	0.0815694	0.0520571	0.234389	0.82311	0.275421	0.120445	NA	0.0719535	0.476613	0.592487	0.0673449	0.193655	0.393797	0.141568	0.440655	0.066003	0.0411871	0.530107	0.350058	NA	NA	NA	0.111011	0.12983	0.0683092	0.265655
chr1:155644801|155753880	GON4L	0.0343618	0	0.0247979	0	0	0	0.0656289	0.117587	0.103283	0	0.198331	0	0.158871	0.111091	0.0505087	0.0926176	0.178998	0.0416377	0.29377	0.066003	0	0.0993951	0.0700116	0.298083	0.0811377	0	0.100919	0.0236055	0	0
chr1:155646339|155649303	YY1AP1	NA	NA	0.272777	0.0896576	0.198097	0.260285	0.450026	2.62611	0.654124	0.351298	0.727212	0.233849	1.7873	1.33309	0.252543	0.286273	2.18378	0.383067	1.57901	0.594027	0.216232	1.09335	1.01517	0.782469	0.121707	NA	0.26239	0.224252	0.239082	0.498102
chr1:155695173|155695810	DAP3	0.0601332	NA	0.0867928	0.0373573	0.0815694	0.169186	0.16876	0.744718	0.447558	0.150556	0.363606	NA	0.357459	0.740608	0.17678	0.210495	0.680194	0.291464	0.257049	0.42902	0.0411871	0.19879	0.350058	0.521646	0.27384	NA	0.0807353	0.118027	0.0597706	0.431689
chr1:155823067|155823597	GON4L	0.0429523	0.0987277	0.0991918	NA	0.0815694	0.130143	0.103131	0.27437	0.206565	0.140519	0.495827	0.296808	0.953225	0.259213	0.117854	0.328372	0.751794	0.133241	NA	0.42902	0.0411871	0.496975	0.805133	0.521646	0.141991	NA	0.282573	0.118027	0.162234	NA
chr1:156303338|156304709	CCT3	NA	0.0493638	0.136389	0.0971291	0.163139	0.0780856	0.103131	0.509544	0.309848	0.0802966	0.231386	0.0719535	NA	0.0740608	0.0252543	0.0673583	0.393797	0.141568	0.183606	0.42902	0.0823743	0.530107	0.315052	0.633427	0.202844	NA	0.0201838	0.12983	0.0512319	0.0996204
chr1:15964802|15970145	DDI2	0.0859046	0.0493638	0.0619949	0.0896576	0.221403	0.234257	0.206262	1.09748	0.826262	0.140519	0.760267	0.179884	0.913507	0.814669	0.101017	NA	0.859193	0.0999305	NA	0.462021	0.113265	0.662634	0.840139	NA	0.18256	NA	0.171562	0.212449	0.145157	NA
chr1:16044388|16047883	PLEKHM2	0.0171809	0.0394911	0	0	0	0.0910999	0	0.117587	0	0.0401483	0.231386	0.0269826	0.0794354	0.296243	0.0589268	0.0505187	0	0.0249826	0.183606	0.0990046	0.0205936	0.19879	0	0	0.152133	0	0.0302757	0.0472109	0.0170773	0
chr1:167921038|167944253	DCAF6	0.0773141	NA	0.0619949	0.0971291	NA	NA	0.0656289	NA	0.757407	0.0401483	0.330551	NA	NA	0.518426	0.0336724	NA	0.286398	0.141568	0.257049	0.0990046	0.0617807	0.165658	0.105017	0.223562	NA	NA	0.0807353	0.118027	0.0512319	0.0996204
chr1:167935867|167944253	DCAF6	NA	NA	0.0743938	0.0821862	0.0582639	NA	0.0656289	0.352761	0.13771	0.0501854	0.231386	0.044971	0.357459	0.111091	0.0168362	0.0841979	0.536995	0.0666204	0.146885	0.231011	0.0205936	0.0662634	0.245041	0.0745208	0.0507111	NA	0.0504595	0.0472109	0.0768479	0.0996204
chr1:167988783|167992285	DCAF6	0.0257714	0	0	0	0	0.0780856	0.0468778	0.156783	0.413131	0.0903337	0.661102	0.0809477	0.556048	0.518426	0.0925992	0.0505187	0.357997	0.174878	0.403933	0.231011	0.0411871	0.298185	0.630104	0.186302	0.192702	0	0.171562	0.12983	0.0597706	0
chr1:168007609|168014465	DCAF6	0	0	0	0	0.0582639	0.0780856	0.0656289	0.235174	0.0688551	0.0802966	0.13222	0	0.635483	0	0.0505087	0.0757781	0	0.0416377	0.550818	0.0990046	0.0514839	0.265054	0.455075	0.298083	0.152133	0	0.0706434	0.0944218	0	0.166034
chr1:169947226|170001116	KIFAP3	NA	0.0987277	NA	0.0523003	0.128181	0.1822	NA	0.235174	0.722979	0.140519	1.09082	0.485686	NA	0.407335	0.168362	0.143136	1.21719	0.241499	0.440655	0.561026	0.102968	0.960819	0.595098	0.335344	0.223129	NA	0.353217	0.25966	NA	0.365275
chr1:171537386|171544267	PRRC2C	0.0601332	0	0.0371969	0	0.0466111	0.0780856	0	0	0	0	0	0	0	0	0	0	0	0	0	0	0.0411871	0	0	0	0.0202844	0	0	0	0	0
chr1:179100446|179102509	ABL2	0.0515427	0.0493638	0.0371969	NA	NA	0.0520571	0.131258	0.0783914	0.378703	0.100371	0.231386	0.0899419	NA	0.222182	0.075763	0.117877	0.608595	0.0999305	0.110164	0.297014	0.0411871	0.298185	0.315052	0.186302	0.162275	NA	0.0504595	0.0472109	NA	NA
chr1:179955304|179966310	CEP350	0.0601332	NA	0.198384	0.0224144	0.116528	0.0520571	NA	0.82311	0.275421	0.0401483	0.462771	0.10793	0.119153	0.370304	0.202035	0.101037	0.322197	0.124913	0.330491	0.165008	0.0205936	0.19879	NA	0.260823	0.131849	NA	0.131195	0.0944218	NA	0.166034
chr1:179955304|179975702	CEP350	0	0	0.0991918	0	0	0.0650713	0.0375022	0	0.103283	0.0501854	0.429716	0.0539651	0.51633	0	0.0589268	0.0168396	0.214798	0.0749479	0.146885	0	0	0.19879	0.210035	0.149042	0.0304266	0	0.0504595	0	0.0683092	0.199241
chr1:179972309|179975702	CEP350	0.0343618	0.0789821	0.0371969	0.0149429	0.20975	NA	0.112507	NA	0.585269	0.0702595	0.13222	0.0719535	NA	0.111091	0.0505087	NA	0.107399	0.0832754	NA	0.132006	0.133858	0.165658	0.175029	0.111781	NA	NA	0.0706434	0.0354082	NA	0.0664136
chr1:180793889|180794480	XPR1	0.0171809	0	0.0371969	0.0672432	0	0	0.0375022	0	0.481986	0	0	0.0539651	0.476613	0.0740608	0	0	0	0.0416377	0	0.0990046	0.0720775	0.165658	0	0.111781	0.0709955	0	0.0302757	0.106225	0.0170773	0
chr1:180953813|180962561	STX6	0.0171809	NA	0.0619949	NA	0.0815694	0.0520571	0.0281267	0.27437	0.172138	0.0301112	0.198331	0.125919	NA	0.148122	0.0673449	0.117877	0.286398	0.108258	NA	NA	0.0308903	0.463844	0.280046	0.0745208	NA	NA	0.0908272	0.0590136	0.0512319	0.265655
chr1:184559873|184567595	C1orf21	0	0.167837	0.0371969	0	0.0815694	0	0	0	0	0	0	0	0	0	0.0420906	0	0	0	0.220327	0.066003	0.0205936	0.0993951	0	0	0.0304266	0	0	0	0.0170773	0.166034
chr1:184559873|184588764	NA	0.0257714	0	0.0247979	0.0224144	0.0699166	0.0650713	0	0	0	0	0	0	0.238306	0.0740608	0.0673449	0	0	0	0.183606	0	0	0.0993951	0.420069	0.223562	0	0	0.0201838	0	0.0170773	0
chr1:185183639|185200840	SWT1	0.0687236	0.0394911	0.0495959	0.164372	0.291319	NA	0.08438	NA	0.206565	0.0602225	0.396661	0.044971	0.913507	0.222182	0.0589268	NA	0.286398	0.0333102	0.220327	0.396018	NA	0.496975	0.245041	0.372604	NA	NA	0.0605515	0.153435	0.0341546	NA
chr1:186359843|186360923	C1orf27	0	0	0	0	0.0349583	0	0	0.313566	0.13771	0.0702595	0.231386	0.0359768	0	0.222182	0.0420906	0.0252594	0.787593	0.0999305	0	0.231011	0.0205936	0.231922	0.210035	0.186302	0	0	0	0.0590136	0.0597706	0
chr1:193172925|193205486	CDC73	0.0171809	0.0394911	0	0	0.0233055	0.0390428	0.0281267	0	0.0688551	0.0301112	0	0	0	0	0.0673449	0.0420989	0	0.0166551	0.146885	0.066003	0	0	0	0.149042	0	0	0.0302757	0.0236055	0	0.0996204
chr1:200816768|200819362	CAMSAP2	0.103085	NA	0.111591	0.231616	0.477764	0.377414	0.215638	0.666327	0.757407	0.24089	0.429716	0.0989361	1.39012	0.333274	0.210453	0.0926176	1.18139	0.0582928	0.881309	0.495023	0.175045	0.563239	0.91015	0.856989	0.334693	NA	0.242206	0.413095	0.25616	0.564516
chr1:200816768|200822623	CAMSAP2	1.18548	1.17486	1.2647	0.86669	2.9598	1.41856	2.20325	7.79994	8.43476	1.34497	7.10685	1.0883	6.71229	4.51771	1.69204	0.959856	6.19335	0.891047	8.18883	5.94027	1.01938	12.6232	7.8413	6.44605	2.04873	NA	2.46243	3.0451	1.05879	3.4203
chr1:205585606|205593019	ELK4	0.0429523	NA	0.161187	0.0597718	0.0815694	0.221243	0.243764	0.979892	0.550841	0.230853	0.925543	0.260832	0.397177	0.814669	0.17678	0.218914	0.536995	0.191534	0.697703	0.297014	0.092671	1.02708	0.105017	0.372604	0.0507111	NA	0.121103	0.118027	0.111002	0.199241
chr1:207303516|207328403	NA	0.0773141	0	0.0867928	0.0373573	0.0815694	0	0	0.27437	0.206565	0	0	0.044971	0.754636	0.185152	0.0505087	0.0168396	0.393797	0	0.29377	0	0.0823743	0.596371	0.105017	0	0	0	0	0.106225	0	0
chr1:21076216|21100103	HP1BP3	0.0171809	0	0.0371969	0	0	0	0.0187511	0	0.103283	0.0301112	0.0661102	0.0539651	0	0.111091	0.0841811	0.0589385	0	0.0333102	0	0.165008	0.0411871	0	0.175029	0.149042	0.0405689	0	0.0605515	0.0826191	0.0341546	0.132827
chr1:21083659|21100103	HP1BP3	0.0687236	0.1086	0.0247979	0.0971291	0.104875	0.130143	0.25314	0.509544	0.481986	0.190704	0.528882	0.116924	0.87379	0.444365	0.227289	0.227334	0.823393	0.199861	0.440655	0.528024	0.102968	0.463844	0.245041	NA	0.294124	NA	NA	0.271463	0.0768479	0.265655
chr1:21083659|21103243	HP1BP3	0	0	0	0	0	0.0390428	0.0562533	0.27437	0.378703	0.140519	0	0.0719535	0.119153	0.481395	0.185198	0.0505187	0.250598	0	0.367212	0.264012	0	0.265054	0	0.149042	0	0	0.100919	0.0826191	0.0768479	0.0996204
chr1:21091870|21100103	HP1BP3	0.0343618	0.0691094	0	0	0.0233055	0.0390428	0.0187511	0.195978	0	0.0401483	0	0.0269826	0	0.0740608	0.0673449	0	0	0.0499653	0.110164	0.132006	0	0.19879	0.140023	0.111781	0	0	0.0403676	0.0590136	0	0.0664136
chr1:21097423|21100103	HP1BP3	0.0171809	0.0296183	0.0619949	0.0523003	0.0932222	0.143157	NA	0.352761	0.240993	0.0401483	0.264441	0.0989361	0.278024	0.222182	0.0841811	0.109457	NA	0.0832754	0.110164	NA	0.0308903	0.364449	0.175029	NA	0.141991	NA	0.0605515	0.12983	0.0512319	0.166034
chr1:211952260|211966532	LPGAT1	0.0601332	NA	0.0371969	NA	0.0932222	NA	0.112507	0.0783914	0.447558	0.0903337	0.429716	NA	NA	0.333274	0.13469	0.0168396	0.393797	0.0999305	0.330491	0.495023	0.0514839	0.19879	0.490081	0.186302	NA	NA	0.21193	NA	0.119541	NA
chr1:213251038|213290752	RPS6KC1	0	0	0	0	0.0349583	0.0390428	0	0.195978	0.309848	0	0.0991653	0.044971	0	0.111091	0.0589268	0	0.178998	0.191534	0.183606	0.198009	0.0205936	0	0.455075	0	0.192702	5.88971	0.131195	0.0472109	0.025616	0.166034
chr1:213251038|213303232	RPS6KC1	0	0	0	0	0	0.0390428	0.0187511	0.431153	0	0	0.0991653	0.0899419	0	0.185152	0	0.0252594	0.250598	0.0666204	0.0734424	0.198009	0.0411871	0.0993951	0	0.111781	0.0811377	0	0	0.106225	0.0341546	0
chr1:213290659|213303232	RPS6KC1	0.0601332	0	0	0	0	0	0.0937555	0.352761	0.103283	0.110408	0.198331	0	0	0.222182	0.0673449	0.117877	0	0.0832754	0.220327	0	0.0823743	0.0662634	0.0700116	0.186302	0.131849	0	0.0504595	0.177041	0.0426933	0.166034
chr1:214169812|214185058	PROX1	0.137447	NA	0.161187	0.0448288	0.186444	0.871956	0.159384	1.17587	1.44596	0.562076	2.01636	0.467698	1.82701	1.55528	0.925992	0.370471	1.25299	0.416377	1.35869	2.1451	0.380981	1.88851	1.96032	1.26685	0.598391	4.81256	0.625698	0.767177	0.563551	1.19545
chr1:214564331|214571344	PTPN14	0	0	0	0	0	0.0390428	0	0	0.309848	0	0.231386	0.0269826	0.397177	0.0740608	0.0673449	0.0757781	0.143199	0	0	0.132006	0.0205936	0	0.0700116	0.186302	0.0507111	0	0.0807353	0.0472109	0.025616	0.132827
chr1:219352489|219385094	LYPLAL1	0.0515427	NA	0.0867928	NA	0.244708	0.208228	0.328144	1.09748	0.826262	0.260964	0.198331	0.0539651	1.31068	0.555456	0.17678	0.134717	0.357997	0.249826	0.660982	0.594027	0.113265	0.430712	0.875145	0.856989	0.223129	NA	0.312849	0.247857	0.25616	0.431689
chr1:219366424|219392054	NA	0	0.0592366	0.0743938	0	0.174792	0	0.112507	0	0.309848	0.0501854	0	0.0269826	0.317742	0.0740608	0.0505087	0	0	0	0.183606	0.066003	0.0308903	0.430712	0.175029	0.0745208	0	0	0.0908272	0	0.025616	0
chr1:219366424|219414650	NA	0.0687236	NA	0.272777	0.20173	0.233055	0.1822	0.403149	1.48944	1.17054	0.291075	0.495827	0.0899419	0.556048	0.222182	0.0673449	0.151556	0.536995	0.0749479	0.587539	0.231011	0.205936	0.894556	2.10035	0.707948	0.385404	NA	0.333033	0.25966	0.239082	NA
chr1:219366472|219414650	NA	0.0257714	NA	0.0247979	0.149429	NA	0.0520571	NA	0.117587	0.172138	0.0903337	NA	NA	NA	0.148122	0.0336724	0.0505187	NA	NA	0.0734424	0.231011	NA	0.0662634	0.210035	0.223562	0.121707	NA	0.0201838	0.165238	0.119541	0.0664136
chr1:22041882|22048257	USP48	0.0429523	NA	0.0371969	NA	0.128181	0.0520571	0.0468778	NA	0.240993	NA	0.0991653	0.0179884	1.1121	0.0740608	NA	0.0926176	0.429596	0.0999305	0.440655	0.165008	0.092671	0.0662634	0.245041	0.260823	NA	NA	0.0403676	0.106225	0.0683092	NA
chr1:22404922|22413359	CDC42	0	0	0	0	0	0.0780856	0	0.0783914	0.206565	0.140519	0.297496	0	0.317742	0.0740608	0.075763	0	0	0.0333102	0.110164	0.0990046	0.0205936	0.132527	0.525087	0.186302	0.0709955	0	0.21193	0.0472109	0.0939252	0.199241
chr1:224553581|224559125	CNIH4	0.0429523	0	0	0	0.0466111	0.0260285	0	0.27437	0.413131	0.120445	0.528882	0.0269826	0	0.296243	0.0252543	0.117877	0.107399	0.183206	0.367212	0.42902	0.0411871	0.596371	0.490081	0.409864	0.415831	0	0.131195	0.118027	0.025616	0.132827
chr1:225742608|225755116	ENAH	0.0773141	0	0	0	0.0582639	0.0780856	0	0.195978	0.172138	0.110408	0.264441	0.0179884	0.635483	0.333274	0.0589268	0.0757781	0.250598	0.133241	0.110164	0.198009	0	0	0.140023	0.0745208	0.0304266	0	0.0504595	0.0472109	0.025616	0.0664136
chr1:228486155|228487846	OBSCN	0.0343618	0.0394911	0.0867928	0.0149429	0.0932222	NA	0.08438	0.352761	0.172138	0.0401483	0.363606	0.0269826	0.357459	0.259213	0.117854	0.151556	0.143199	0.0416377	0.146885	0.132006	0.092671	NA	0.350058	0.447125	0.192702	NA	0.0504595	0.0708164	0.0683092	0.132827
chr1:228502515|228502781	NA	0.163219	0.335674	0.0371969	0.0523003	0	0	0	0.156783	0	0	0	0	0	0	0	0	0.536995	0	0	0	0.0823743	0	0	0	0	0	0	0	0	0
chr1:230798887|230807386	COG2	0	0	0.12399	0	0.104875	0.0650713	0.0750044	0.156783	0.172138	0.0200742	0.330551	0.044971	0.119153	0.148122	0.075763	0.0841979	0	0.124913	0.220327	0.264012	0.0514839	0.496975	0.210035	0.149042	0	0	0.171562	0.0944218	0.0597706	0.0996204
chr1:230798887|230810870	COG2	0	0	0.111591	0.0448288	0.116528	0	0.08438	0	0.13771	0.0501854	0.198331	0.044971	0	0.0740608	0.0252543	0	0.501196	0.0499653	0	0	0	0.265054	0.210035	0	0.0912799	0.306344	0.121103	0.0236055	0.0512319	0
chr1:231090079|231097049	TTC13	0.103085	0.0789821	0.0247979	0.0298859	0.0582639	0.0390428	NA	0.431153	0.206565	0.0702595	0.363606	0.044971	0.317742	0.333274	0.0673449	NA	0.250598	0.0832754	0.587539	0.198009	NA	NA	0.210035	0.0745208	NA	NA	0.191746	0.0590136	0.0170773	NA
chr1:231500073|231509845	EGLN1	0	0	0	0	0	0	0	0.156783	0.275421	0.0501854	0.231386	0.152901	0	0.259213	0.0673449	0.0926176	0	0.0499653	0.146885	0.231011	0	0.39758	0.140023	0.260823	0.101422	0	0.111011	0.0826191	0.0597706	0
chr1:231506308|231509845	EGLN1	0.0601332	NA	0.0743938	0.0971291	0.116528	0.0780856	0.178135	0.940697	0.619696	0.180667	0.561937	0.269826	0.595766	0.703578	0.17678	0.143136	0.465396	0.224844	0.183606	0.792037	0.102968	0.430712	1.26021	0.707948	0.304266	NA	0.383493	0.188844	0.102464	0.564516
chr1:231672959|231678357	TSNAX-DISC1	NA	NA	0.0991918	0.104601	0.163139	0.0520571	0.159384	0.940697	0.585269	0.190704	0.561937	0.224855	0.357459	0.333274	0.101017	0.0336791	NA	0.141568	0.403933	0.165008	0.092671	0.165658	0.245041	0.409864	0.18256	NA	0.171562	0.141633	0.145157	0.0996204
chr1:231930988|231954263	DISC1	0.0515427	0	0	0	0.0349583	0.0520571	0	0.195978	0.13771	0.0401483	0.429716	0	0	0.222182	0	0.109457	0.572795	0.108258	0.183606	0.198009	0	0.0993951	0.385064	0.335344	0.0507111	0	0	0.0472109	0.025616	0
chr1:23356962|23377013	KDM1A	NA	0.217201	0.148788	0.134486	NA	0.2733	0.243764	NA	1.10168	0.17063	0.594992	0.269826	2.58165	1.11091	0.260961	0.134717	1.03819	NA	0.697703	0.561026	0.133858	NA	NA	0.819729	0.314409	NA	NA	NA	NA	0.564516
chr1:23397718|23398690	KDM1A	0.0343618	0	0	0.0597718	0.0466111	0	0	0.313566	0.103283	0	0.0661102	0	0	0	0.0420906	0.0589385	0.178998	0	0.257049	0	0	0	0.455075	0.149042	0	0	0	0.0472109	0	0.132827
chr1:235634164|235647831	B3GALNT2	0	0	0	0.0597718	0	0.0390428	0	0.27437	0.344276	0	0.297496	0.044971	0.198589	0.296243	0.109435	0.176816	0.357997	0.158223	0.514097	0.330015	0.0411871	0.430712	0.420069	0.223562	0.263698	0	0.121103	0.0826191	0.0597706	0.0996204
chr1:236914770|236920932	ACTN2	0.0257714	NA	0.0247979	NA	0.198097	0.0390428	0.121882	0.27437	0.860689	0.0501854	0.462771	0.0719535	0.317742	0.407335	0.0420906	0.168396	0.501196	0.0749479	0.29377	0.231011	NA	0.19879	0.210035	0.223562	0.141991	NA	0.0706434	0.0708164	0.0512319	NA
chr1:236969444|236979843	MTR	0.0343618	0.0691094	0.0619949	NA	0.139833	0.104114	0.0468778	0.54874	0.688551	0.150556	0.528882	0.179884	0.595766	0.444365	0.185198	0.168396	0.787593	0.174878	0.440655	0.297014	NA	0.430712	0.280046	0.558906	0.202844	NA	0.171562	0.118027	0.0768479	0.365275
chr1:236987419|236990196	MTR	0.0257714	0	0	0.0298859	0.0466111	0	0.0468778	0.352761	0.378703	0	0.0661102	0	0	0	0.0420906	0	0	0.0999305	0.110164	0	0.0411871	0.0662634	0.175029	0.149042	0.0608533	0	0.0201838	0	0.0683092	0.132827
chr1:236987419|237016388	MTR	0.0171809	0	0.0247979	0	0.0466111	0	0	0	0	0	0	0.0269826	0	0.111091	0.0336724	0.0168396	0.107399	0	0.330491	0.132006	0	0	0	0	0	0	0.0201838	0.0826191	0.0170773	0
chr1:243579004|243589860	SDCCAG8	0.0429523	0	0	0	0	0.0260285	0.103131	0.391957	0.447558	0.0401483	0.231386	0.0629593	0.51633	0.296243	0.0673449	0.109457	0.393797	0.0832754	0.146885	0.363017	0.0411871	0.19879	0.315052	0	0	0	0.0403676	0.106225	0	0.265655
chr1:243708812|243736350	AKT3	0.0343618	0	0	0	0.0699166	0	0.131258	0	0.172138	0.0802966	0.264441	0.0629593	0.238306	0	0.0336724	0.0841979	0	0.0166551	0.0734424	0.0990046	0.0308903	0.298185	0.140023	0.111781	0	0	0.0403676	0.0236055	0	0
chr1:245180544|245246990	EFCAB2	0	0	0	0.0672432	0	0.0260285	0.0187511	0	0.0688551	0	0.462771	0.0179884	0.119153	0	0.0168362	0	0.0715994	0	0.220327	0	0.0411871	0.563239	0.210035	0.149042	0.192702	0	0.0201838	0.106225	0	0.298861
chr1:247318868|247323115	ZNF124	0.0343618	0.0493638	0	0.0448288	0	0.117128	0	0	0	0	0	0	0.754636	0	0.17678	0	0	0	0	0	0.154452	0	0.735122	0	0	0	0	0	0	0.0996204
chr1:247319708|247323115	ZNF124	0.0429523	0.0888549	0.0867928	0.0448288	0.151486	0.169186	0.140633	0.431153	0.344276	0.130482	0.198331	0.0719535	0.51633	0.185152	NA	0.0757781	0.178998	0.0832754	NA	0.132006	0.102968	0.19879	0.315052	0.484385	0.0405689	NA	0.141287	0.12983	0.119541	0.132827
chr1:25666965|25669564	TMEM50A	0	0.1086	0.0867928	0.0448288	0	0.0390428	0	0.27437	0	0.110408	0	0.0629593	0	0	0	0.0420989	0	0	0	0	0	0.39758	0.280046	0.111781	0.101422	0	0	0	0	0.132827
chr1:26584088|26586293	CEP85	0.0773141	0.0592366	0.0495959	0.0821862	0.221403	0.195214	0.0562533	0.352761	0.481986	0.0602225	1.18998	0.0719535	NA	0.407335	0.252543	0.117877	0.823393	0.108258	0.440655	0.495023	0.0823743	1.06021	0.105017	0.558906	0.405689	NA	0.282573	0.224252	0.145157	0.531309
chr1:26594974|26596105	CEP85	0.0343618	0	0.0247979	0	0	0.0260285	0.0187511	0.195978	0.309848	0.0401483	0.0661102	0	0.198589	0.111091	0.0252543	0.126297	0.0715994	0	0	0.0990046	0.0205936	0.19879	0.280046	0.0745208	0	2.18394	0.0201838	0.0472109	0.0426933	0.166034
chr1:26772807|26774151	DHDDS	0.0429523	0.0493638	0.0991918	0.0448288	0.151486	0.0910999	0.121882	0.27437	0.516414	0.140519	0.462771	NA	0.119153	0.259213	0.151526	0.0841979	0.536995	0.0666204	0.257049	0.264012	0.0308903	0.828292	0.315052	0.186302	0.111564	NA	0.141287	0.0826191	0.0853865	NA
chr1:29362338|29365938	EPB41	0.0171809	NA	0.12399	NA	0.326278	0.0390428	NA	0.431153	0.172138	0.0602225	0.0661102	NA	NA	0.444365	0.0673449	0.0420989	NA	0.0666204	0.146885	0.198009	NA	0.0662634	0.315052	0.0745208	0.131849	NA	NA	NA	0.0683092	0.0996204
chr1:29481208|29481422	SRSF4	0.094495	0.0296183	0.0991918	0.0821862	0.104875	0.221243	0.290642	0.27437	0.481986	0.17063	0.760267	0.0989361	0.635483	1.03685	0.210453	0.109457	0.572795	0.141568	0.29377	0.594027	0.123561	0.463844	0.700116	0.89425	0.141991	NA	0.292665	0.141633	0.136618	0.232448
chr1:31465237|31468067	PUM1	0.0515427	0.0493638	0.0867928	0.0747147	0.0815694	0.117128	0.16876	0.587935	0.240993	0.0702595	0.892488	0.125919	0.476613	0.703578	0.117854	0.193655	0.608595	0.258154	0.367212	0.363017	0.0617807	0.695766	NA	0.335344	0.0709955	NA	0.242206	0.188844	0.0768479	0.232448
chr1:33149611|33149983	SYNC	NA	0.0888549	0.0743938	0.0523003	0.0815694	0.117128	0.150009	1.21507	0.585269	0.150556	0.330551	0.0359768	NA	0.296243	0.0841811	NA	0.572795	0.341429	0.0734424	0.462021	0.0514839	0.39758	0.140023	0.149042	0.253555	NA	0.0605515	0.165238	0.0512319	0.0996204
chr1:33413823|33415375	RNF19B	0.0515427	0.0592366	0	0.0523003	0	0.0260285	0.0562533	0	0.206565	0	0.363606	0.0359768	0.278024	0	0	0.0841979	0	0.0499653	0.0734424	0	0	0.0993951	0.0700116	0.186302	0	0	0	0.0826191	0.025616	0
chr1:33760538|33760906	ZNF362	0.0343618	NA	0.0867928	0.0224144	0.139833	0.169186	0.16876	0.783914	0.378703	0.0802966	0.264441	0.0809477	NA	0.296243	0.126272	NA	0.536995	0.133241	0.220327	0.0990046	0.0411871	0.530107	0.245041	0.260823	0.162275	NA	0.121103	0.0944218	0.111002	0.265655
chr1:35824526|35827390	ZMYM4	0.240533	0.138219	0.446363	0.410931	0.885611	0.455499	0.609411	1.60702	3.16734	0.48178	2.11553	0.620599	3.49516	1.33309	0.48825	0.867238	2.32698	0.666204	2.60721	1.22106	0.308903	3.21377	1.75029	2.49645	1.03451	NA	1.19085	1.01503	0.520858	1.69355
chr1:35846860|35854683	ZMYM4	0.0773141	0.1086	0.0991918	NA	NA	NA	NA	0.156783	0.619696	0.0501854	NA	0.0719535	NA	NA	NA	0.134717	0.214798	0.316447	0.330491	0.264012	0.0308903	0.364449	0.490081	NA	0.0912799	NA	0.191746	0.0944218	0.0597706	0.199241
chr1:35846860|35855699	ZMYM4	0.0257714	NA	NA	0.0298859	0.0815694	0.0390428	NA	NA	NA	NA	0.363606	0.0269826	0.51633	0.407335	0.075763	NA	0.250598	0.0249826	0.110164	0.066003	0.0411871	0.0662634	0.350058	0.0745208	0.131849	NA	0.0706434	NA	0.0170773	NA
chr1:35870624|35873760	ZMYM4	0	0.0296183	0.0247979	0	0.0582639	0	0.0562533	0.313566	0	0	0	0	0	0	0	0.0252594	0	0.0999305	0.257049	0	0	0.298185	0.0700116	0.0745208	0	0	0.0908272	0.0236055	0.0512319	0
chr1:36826822|36828257	STK40	0.094495	0	0.111591	0.0224144	0.0582639	0.0390428	0.112507	0.156783	0.619696	0	0	0	0	0.333274	0.0420906	0.117877	0	0.0333102	0.440655	0.363017	0	0.0993951	0	0.335344	0.0202844	0	0.111011	0.0590136	0	0
chr1:40654727|40668286	RLF	0	0	0.111591	0	0.116528	0.104114	0.25314	0.391957	0.585269	0.100371	0.528882	0.125919	0.714919	0.592487	0.109435	0.0841979	0.608595	0.174878	0.183606	0.198009	0	0.364449	0.455075	0.409864	0.253555	2.51993	0.161471	0.0708164	0.0853865	0.232448
chr1:41536267|41541123	SCMH1	0.249123	0.483766	0.223181	0.112072	0.54768	0.403442	0.234389	1.48944	1.48039	0.210779	0.958598	0.485686	1.66814	0.88873	0.471414	0.37889	1.07399	0.358084	1.46885	0.594027	0.380981	1.45779	0.490081	0.409864	0.608533	NA	0.282573	0.212449	0.230544	0.796964
chr1:42730786|42744343	FOXJ3	0.0773141	0.0691094	0.136389	NA	0.104875	0.0390428	0.0562533	0.940697	0.309848	0.0200742	0.396661	0.0719535	0.198589	0.481395	0.0925992	0.0252594	0.357997	0.116586	0.367212	0.231011	0.123561	0.0993951	0.140023	0.335344	0.111564	NA	0.121103	0.12983	0.0597706	0.597723
chr1:44773982|44804994	ERI3	0.0515427	0	0	0	0	0.0910999	0	0.195978	0.447558	0.0301112	0.231386	0.0359768	0.119153	0.222182	0.075763	0.0252594	0.322197	0	0.29377	0.198009	0	0.298185	0.245041	0.260823	0	0	0.0302757	0.0708164	0.0768479	0
chr1:46105882|46108171	GPBP1L1	0.0515427	0.256692	0.111591	0.149429	0.0815694	0.0780856	0.0468778	0.940697	0.481986	0.130482	0.594992	0.0809477	0.913507	0.407335	0.159944	0.0589385	0.429596	0.091603	0.403933	NA	NA	0.265054	0.315052	0.335344	0.141991	NA	0.0504595	0.153435	0.111002	0.265655
chr1:46379427|46425149	MAST2	0	0	0	0	0	0.0390428	0	0.235174	0.103283	0.0401483	0	0	0	0.185152	0.075763	0.0252594	0.178998	0.0249826	0.110164	0.198009	0.0411871	0.19879	0	0.186302	0	0	0.0605515	0.0590136	0.025616	0.232448
chr1:46521467|46546422	PIK3R3	0	0	0.0495959	0	0	0.0650713	0	0.431153	0.378703	0	0.727212	0.116924	0	0.370304	0.101017	0.0420989	0.214798	0	0.330491	0.363017	0.0308903	0.19879	0.490081	0.447125	0.18256	0	0.222022	0.0708164	0.0426933	0
chr1:46543187|46546422	PIK3R3	0	0	0.0991918	0	0	0.351385	0.103131	0.470348	0.240993	0.0802966	0.760267	0.10793	0	0.185152	0.109435	0	1.18139	0.108258	0.807867	1.05605	0.0514839	0.298185	0.385064	0.521646	0.385404	0	0.0605515	0.236055	0.0683092	0.0996204
chr1:48821342|48825442	SPATA6	0.0601332	0.1086	0.0495959	NA	0.0932222	NA	0.0468778	0.156783	0.0688551	0.100371	0.198331	0.0359768	0.238306	0.333274	0.0841811	0.0505187	0.357997	0.141568	0.183606	0.297014	0.0205936	0.265054	0.210035	NA	0.0507111	NA	0.0403676	0.0708164	0.0768479	NA
chr1:51860053|51912777	EPS15	0.0859046	0.197455	0.0495959	0.0971291	NA	0.0780856	0.243764	0.587935	0.516414	0.130482	0.363606	0.10793	0.754636	0.444365	0.303052	0.235754	0.966592	NA	0.587539	0.627029	0.123561	0.762029	0.840139	0.633427	0.395546	NA	0.312849	0.200646	0.18785	0.332068
chr1:51906019|51912777	EPS15	0.0257714	0	0.0619949	0	0.0699166	0	0.0750044	0	0	0.0301112	0	0	0	0	0	0	0	0.0499653	0	0	0.0514839	0	0.245041	0	0	0	0	0.0354082	0	0
chr1:51926763|51930998	EPS15	0.0171809	0	0	0	0	0	0.0375022	0	0	0	0.561937	0.0179884	0	0	0	0.0926176	0.322197	0.0416377	0.514097	0.231011	0.0308903	0.298185	0.245041	0.335344	0.233271	0	0.181654	0.0944218	0.0683092	0.0996204
chr1:52237742|52238395	OSBPL9	NA	0.0197455	NA	0.0597718	0.221403	0.0520571	0.0750044	0.0783914	0.378703	0.0802966	0.330551	0.134913	0.0794354	NA	NA	0.0336791	0.357997	0.158223	0.403933	0.363017	0.0308903	0.596371	0.315052	0.372604	0.0811377	NA	0.131195	NA	0.0853865	0.232448
chr1:52293468|52299842	NRD1	0.0859046	0.0691094	0.148788	0.0971291	0.116528	0.286314	0.290642	1.41104	0.344276	0.110408	0.594992	0.0809477	NA	0.666547	0.117854	0.193655	2.61338	0.283136	1.02819	0.528024	NA	1.29214	0.700116	0.93151	0.466542	NA	0.383493	0.436701	0.179312	0.498102
chr1:52959283|52975384	ZCCHC11	0.0859046	NA	0.433964	0.171844	0.524375	0.0390428	0.33752	0.783914	1.13611	0.24089	0.561937	0.188878	1.1121	0.481395	0.126272	0.496767	1.46779	0.383067	0.844588	0.693032	0.205936	1.259	0.770127	0.745208	0.527395	NA	0.42386	0.38949	0.136618	0.531309
chr1:52975268|52992045	ZCCHC11	0.0429523	0	0	0	0	0	0.0281267	0.117587	0.0688551	0	0.0991653	0.0269826	0	0	0.0505087	0.0841979	0.0715994	0.0166551	0.110164	0.165008	0	0.132527	0.140023	0.223562	0.0709955	0	0.0908272	0.0826191	0	0
chr1:52981563|52992045	ZCCHC11	0.0687236	0.118473	0.136389	0.0298859	NA	NA	0.0937555	0.587935	0.654124	NA	0.165276	0.0359768	0.834072	NA	0.0925992	NA	0.787593	0.0333102	0.220327	NA	0.0514839	0.430712	0.455075	0.186302	0.141991	NA	NA	0.0354082	0.0768479	NA
chr1:56633911|56639308	NA	0.0257714	0	0.0247979	0	0.0466111	0	0.0281267	0.156783	0	0	0	0	0	0	0	0	0	0	0	0	0	0	0	0	0	0	0	0	0	0
chr1:58971732|59000003	OMA1	0	0	0	0	0	0	0	0.27437	0.344276	0.140519	0.264441	0.134913	0.397177	0	0.0925992	0	0.322197	0.191534	0.110164	0.165008	0.0617807	0.0993951	0	0.111781	0.0507111	0	0.0908272	0	0	0.0664136
chr1:58971732|59002413	OMA1	0.0257714	0.0789821	0.0495959	0.0523003	NA	0.117128	0.0750044	0.27437	0.275421	0.180667	0.561937	0.0989361	0.278024	0.370304	0.0673449	0.0420989	0.107399	0.0832754	0.29377	0.792037	0.0205936	0.430712	NA	0.223562	0.253555	NA	NA	0.0708164	0.0939252	NA
chr1:59787208|59812070	FGGY	0.111676	0.0592366	0.148788	NA	0.116528	0.156171	0.112507	1.33265	0.963972	0.200742	0.429716	0.233849	1.03266	1.44419	NA	0.370471	1.32459	0.224844	0.954752	0.495023	0.164749	1.49093	0.840139	NA	0.152133	NA	0.322941	0.224252	NA	0.464895
chr1:59787208|59844509	FGGY	0.0515427	0.0493638	0.161187	0.119544	0.233055	0.442485	0.178135	1.48944	0.9984	0.331224	0.760267	0.224855	1.62843	1.88855	0.681867	0.77462	2.07638	0.208189	1.39541	NA	NA	1.68972	0.805133	NA	0.415831	NA	0.413768	NA	NA	NA
chr1:59787208|59922748	FGGY	0	0.0493638	0	0	0	0.0650713	0	0.235174	0	0.150556	0.198331	0.0539651	0	0.296243	0.109435	0.101037	0.250598	0	0.146885	0.231011	0	0.331317	0	0.186302	0.0912799	0	0.0201838	0.0590136	0	0.0996204
chr1:59805630|59812070	FGGY	0.429523	NA	0.60755	0.425874	NA	0.286314	NA	2.39094	1.10168	0.321187	0.528882	NA	2.42278	1.37013	0.606104	0.252594	NA	0.149896	0.881309	0.594027	0.278013	1.39153	NA	0.856989	NA	NA	NA	0.483912	0.18785	NA
chr1:59805630|59844509	FGGY	0.601332	0.631857	0.867928	0.732204	1.07206	0.767842	1.10631	8.62305	3.92474	0.782892	2.08247	0.38675	10.6046	4.33256	1.82673	0.707262	5.47735	1.13255	NA	2.83813	NA	NA	2.52042	2.38467	0.63896	NA	NA	NA	NA	NA
chr1:59810670|59812070	FGGY	0.0171809	0	0.0743938	0.0149429	0	0	0	0	0	0	0	0	0	0	0.0673449	0	0	0	0	0	0	0	0	0	0.0202844	0	0	0	0.025616	0
chr1:59811919|59844509	FGGY	0.0343618	0	0	0.112072	0.198097	0	0.0187511	0	0.550841	0.140519	0.396661	0	1.39012	0	0.13469	0.0926176	0.930792	0.158223	0	0.297014	0.113265	0.19879	0	0	0	0	0.21193	0.0826191	0.0853865	0.232448
chr1:60366637|60377983	CYP2J2	0.0343618	0.0592366	NA	0.0747147	0.186444	0.299328	0.0562533	0.705522	1.44596	0.24089	1.52053	0.404739	0.794354	0.629517	0.143108	0.151556	0.930792	0.482998	0.771146	1.18805	0.133858	1.15961	2.34539	0.93151	0.780951	NA	0.42386	NA	0.281775	0.232448
chr1:65830318|65831879	DNAJC6	NA	NA	0.136389	0.186787	0.279667	NA	0.0468778	0.54874	0.309848	0.0401483	0.0661102	0.044971	NA	0.0740608	0.0252543	NA	0.286398	NA	NA	0.231011	0.0308903	0.265054	NA	0.0745208	0.152133	NA	0.0302757	0.0590136	0.0426933	NA
chr1:67356837|67371058	WDR78	0.0773141	0	0.0743938	0.112072	0.163139	0.130143	0	0.195978	0	0.0602225	0.561937	0.0359768	0	0.185152	0.0925992	0.0841979	0.429596	0.0666204	0.183606	0.264012	0	0.265054	0	0.186302	0.334693	0	0	0	0.0341546	0
chr1:67423742|67428843	MIER1	0	0	0	0	0	0.156171	0.225013	0.27437	0.413131	0.110408	0.396661	0.116924	0.714919	0.407335	0.151526	0	0.286398	0.233171	0.257049	0.42902	0.0411871	0.596371	0.315052	0.298083	0.202844	0	0.292665	0.153435	0.170773	0.199241
chr1:70736539|70781249	ANKRD13C	0	0	0	0	0	0.0390428	0.0375022	0.195978	0.344276	0.150556	0	0	0.0794354	0.0740608	0.0925992	0.0757781	0.178998	0.0499653	0.220327	0.165008	0.0411871	0	0	0.0745208	0.131849	0	0.171562	0.0944218	0	0
chr1:70758071|70781249	ANKRD13C	0.0773141	0.0493638	0.173586	0.141958	0.186444	0.0520571	0.178135	0.509544	0.309848	0.120445	0.396661	0.0359768	1.03266	0.222182	0.143108	0.277853	0.322197	0.091603	0.440655	0.231011	0.0514839	0.563239	0.840139	0.558906	NA	NA	0.21193	0.0826191	0.0853865	0.298861
chr1:70766447|70781249	ANKRD13C	0	0	0	0	0.139833	0	0.08438	0	0.550841	0	0.231386	0.0809477	0.317742	0	0.0589268	0	0.143199	0.0416377	0.257049	0.066003	0	0.364449	0.210035	0.223562	0	0	0.0201838	0.0944218	0.0341546	0.0996204
chr1:741179|745550	RP11-206L10.10	0	0.138219	0	0.0747147	0	0.143157	0.131258	0.783914	0	0.110408	0.528882	0.134913	0.635483	0.333274	0	0.202075	0.429596	0	0.367212	0.85804	0.0411871	0	0.385064	0.596167	0.0709955	0	0.333033	0.377687	0	0.332068
chr1:76205665|76216231	ACADM	0.0343618	0	0	0	0.116528	0.0650713	0.0187511	0	0.172138	0.0602225	0.528882	0.0359768	0	0.296243	0.075763	0.218914	0.214798	0.0499653	0.29377	0.297014	0.0205936	0.563239	0.490081	0.409864	0.131849	0	0.0807353	0.106225	0.0512319	0.132827
chr1:78097535|78107340	ZZZ3	0.0515427	0.0296183	NA	NA	0.20975	0.117128	0.0937555	0.509544	0.413131	0.0401483	0.297496	0.0989361	0.87379	0.407335	0.0673449	0.0757781	0.608595	0.0249826	0.660982	0.396018	NA	0.39758	0.315052	0.372604	0.131849	NA	0.151379	0.0826191	0.145157	NA
chr1:78098800|78107340	ZZZ3	0.0687236	0.0296183	NA	0.0971291	0.104875	NA	0.159384	NA	0.826262	0.100371	0.0991653	0.0719535	2.10504	NA	0.185198	0.185235	0.966592	0.299792	0.403933	0.132006	0.0617807	0.927688	0.350058	NA	0.405689	NA	0.111011	0.165238	NA	0.265655
chr1:78177432|78181553	USP33	0.0343618	0.0592366	0.0743938	NA	NA	0.0520571	NA	0.235174	0.240993	0.0200742	0.198331	0.0629593	0.198589	NA	0.0505087	NA	NA	0.0582928	0.146885	0.198009	0.0205936	NA	0.210035	NA	0.121707	NA	0.0706434	0.0590136	0.0170773	NA
chr1:78267016|78280916	FAM73A	0	0	0.0743938	0	0.0699166	0.156171	0.0656289	0.470348	0.240993	0.150556	0.727212	0.0719535	0.436895	0.407335	0.0168362	0.134717	0.178998	0.124913	0.587539	0.561026	0.0823743	0.231922	0.630104	0	0	0	0.21193	0.106225	0.0768479	0
chr1:7837220|7838229	VAMP3	0.274895	0.483766	0	0	0	0.572628	0.525031	3.80198	2.03123	0.612262	1.45442	0.116924	2.34334	1.92558	0.698703	0.648324	3.65157	0	1.17508	0	0.154452	1.78911	0	1.4159	0.862088	0	0.21193	0.719966	0.409855	0.531309
chr1:78406653|78407906	NEXN	0.111676	0.167837	0.0867928	0.0298859	0.396194	0.0520571	0.0281267	0.744718	0.963972	0.110408	0.396661	0.0989361	1.27097	0.222182	0.218871	0.117877	0.357997	0.291464	0.660982	0.363017	0.154452	0.894556	0.280046	0.745208	0.0709955	NA	NA	0.0944218	NA	0.498102
chr1:8555123|8601377	RERE	0	0	0	0	0	0	0.0937555	0.391957	0.13771	0	0.429716	0.0809477	0	0.407335	0.0841811	0	0.214798	0.149896	0.29377	0	0.0308903	0.165658	0.105017	0	0.0912799	0	0.0706434	0.0708164	0	0.232448
chr1:8555123|8617582	RERE	0	0	0	0.0448288	0.0932222	0.0390428	0.112507	0.431153	0.585269	0.0802966	1.09082	0.269826	0.754636	0.962791	0.17678	0.193655	0.250598	0.266481	0.660982	0.330015	0.0823743	0.463844	0.630104	0.670687	0.476684	0	0.403676	0.200646	0.111002	0.298861
chr1:8555123|8674745	RERE	0.0343618	0.148092	0.136389	0.134486	0.291319	0.351385	0.112507	1.01909	1.6181	0.321187	2.54524	0.494681	1.46956	1.33309	0.606104	0.336791	1.61099	0.433032	2.20327	1.15505	0.195639	1.259	1.54025	0.782469	0.699813	NA	0.655974	0.566531	NA	1.52751
chr1:8568686|8617582	RERE	NA	NA	0.0619949	0.0523003	0.0815694	NA	NA	NA	0.413131	NA	0.628047	0.17089	0.635483	0.481395	0.101017	0.185235	NA	0.091603	0.440655	0.264012	0.0617807	0.563239	0.385064	0.298083	0.141991	NA	0.141287	0.141633	0.0512319	0.232448
chr1:8601273|8617582	RERE	0.128857	0.157964	0.173586	0.134486	0.582639	0.156171	0.150009	0.940697	2.03123	0.260964	0.991653	0.305803	0.953225	0.814669	0.429324	0.244174	1.07399	0.283136	1.39541	0.693032	0.205936	1.72285	1.36523	1.00603	0.334693	NA	0.565147	0.531123	0.18785	NA
chr1:8601273|8674745	RERE	0.19758	NA	0.161187	0.0747147	0.372889	0.130143	0.318769	1.13668	1.51481	0.110408	0.958598	0.332785	2.34334	0.518426	0.244125	0.227334	1.93318	0.158223	0.771146	0.627029	0.3192	0.927688	0.840139	0.745208	NA	NA	0.333033	0.460306	0.204928	0.498102
chr1:86590528|86611866	COL24A1	0	0	0	0	0	0	0.103131	0.470348	0.378703	0.160593	0.694157	0.17089	0.51633	0	0.0336724	0.0841979	0	0.0749479	0	0.231011	0	0.463844	0.350058	0.186302	0	0	0.131195	0.0590136	0	0.132827
chr1:87181407|87185318	SH3GLB1	0.0343618	0.0296183	0.0495959	NA	NA	NA	0.112507	0.117587	0.791834	0.0903337	0.13222	NA	NA	0.111091	0.0252543	0.117877	NA	0.183206	0.146885	0.396018	0.0720775	0.0662634	NA	0.149042	0.101422	NA	0.171562	0.106225	0.0341546	0.0664136
chr1:89206671|89251896	PKN2	0.0429523	NA	0.0495959	0.0224144	0.0815694	0.0390428	NA	NA	0.378703	0.100371	0.330551	NA	0.357459	0.222182	0.0589268	NA	0.572795	0.0416377	0.146885	0.165008	0.144155	0.165658	NA	0.298083	0.111564	NA	0.171562	NA	0.0768479	0.0996204
chr1:89236035|89237562	PKN2	0.0257714	0.0592366	0.0743938	0.0672432	NA	0.0390428	0.187511	0.235174	0.413131	0.0200742	0.264441	NA	0.119153	0.148122	0.0336724	0.0589385	NA	0.0499653	0.0734424	NA	NA	0.364449	NA	0.111781	NA	NA	0.0504595	0.0354082	0.0341546	NA
chr1:89236035|89251896	PKN2	NA	0.128346	0.0371969	NA	0.128181	0.104114	0.215638	0.979892	0.688551	0.160593	0.727212	0.143907	2.54193	0.518426	0.235707	0.202075	0.178998	0.158223	0.477376	0.462021	0.102968	0.728897	0.91015	1.04329	0.476684	NA	0.292665	0.283265	0.179312	0.332068
chr1:91382197|91383711	ZNF644	0	0	0	0.0448288	0.128181	0.0260285	0.112507	0.117587	0.585269	0.0401483	0.826378	0.125919	0	0.518426	0.17678	0.40415	0	0.316447	0.514097	0.627029	0	0.596371	0.91015	0.409864	0.314409	0	0.433952	0.271463	0.119541	0.431689
chr1:91382197|91447927	ZNF644	NA	0.0197455	0.111591	0.0597718	0.0815694	0.0390428	0.0562533	0.744718	0.447558	0.160593	0.396661	0.0719535	0.0794354	0.259213	0.210453	0.0505187	0.107399	0.0666204	0.29377	0.297014	0.0720775	0.762029	0.210035	0.484385	0.0608533	NA	0.121103	0.153435	0.0426933	0.398482
chr1:91403042|91447927	ZNF644	0.0859046	0.128346	0.111591	0.0971291	0.128181	0.130143	NA	0.27437	0.344276	0.0200742	0.528882	0.044971	0.794354	0.444365	0.0505087	0.0757781	0.286398	0.133241	0.771146	0.198009	0.113265	1.06021	0.490081	0.223562	0.121707	NA	0.191746	0.118027	0.230544	0.464895
chr1:91808987|91818856	HFM1	0.128857	0.167837	0.136389	0.127015	0.0815694	NA	0.0562533	0.666327	0.860689	0.0903337	0.396661	0.044971	1.07238	0.259213	0.13469	0.151556	NA	0.266481	0.29377	0.198009	0.0514839	1.32527	0.175029	0.186302	NA	NA	0.131195	0.224252	0.153696	0.431689
chr1:91812986|91818856	HFM1	0	0	0.0619949	0	0.139833	0.0520571	0.0187511	0.27437	0.654124	0	0	0	0.158871	0.148122	0.0841811	0.143136	0.178998	0.0499653	0	0.066003	0.0308903	0.165658	0.105017	0	0	0	0.0504595	0.0236055	0	0.232448
chr1:92798948|92811471	RPAP2	0.266304	0.404783	0.421565	0.470703	0.524375	0.156171	0.665664	2.46933	2.16894	0.281038	0.495827	0.116924	1.19153	0.481395	0.218871	0.328372	2.68498	0.40805	1.13836	0.693032	0.370684	2.0873	1.01517	1.30411	0.223129	NA	0.181654	0.354082	0.25616	0.63093
chr1:92798948|92846430	RPAP2	0.094495	0.118473	0.223181	0.231616	0.442805	0.0910999	0.328144	0.783914	1.51481	0.210779	0.330551	0.17089	0.556048	0.518426	0.227289	0.362051	NA	0.299792	0.991473	0.396018	0.123561	1.75598	0.770127	0.782469	0.263698	NA	0.151379	0.330476	0.102464	0.63093
chr1:93070864|93073284	EVI5	0	0.0789821	0.0371969	0	0.0932222	0.0910999	0	0.313566	0.413131	0	0	0.0539651	0.119153	0	0	0.0168396	0.465396	0	0.257049	0.132006	0.092671	0	0.210035	0.111781	0	0	0.0302757	0	0	0
chr1:93128276|93170301	EVI5	NA	NA	0.0495959	0.0597718	0.0582639	0.104114	NA	0.235174	0.585269	0.120445	NA	0.044971	NA	NA	0.075763	NA	0.536995	0.0666204	0.257049	NA	0.0411871	0.265054	0.66511	0.186302	0.253555	NA	NA	0.0826191	0.0768479	0.166034
chr1:94032836|94033408	BCAR3	0.0343618	0	0	0	0	0.130143	0.0937555	0	0.13771	0	0.462771	0.0719535	0.51633	0.222182	0.109435	0.0841979	0.286398	0.141568	0.220327	0.297014	0.0823743	0.231922	0.385064	0.260823	0.131849	0	0.0706434	0	0.102464	0.0996204
chr1:94685814|94697199	ARHGAP29	0.0515427	0	0	0.0373573	0.116528	0	0	0.156783	0.172138	0.0200742	0	0	0	0	0	0	0.107399	0	0.146885	0	0	0.165658	0	0.0745208	0	0	0.0201838	0	0	0
chr1:94921289|94941293	ABCD3	0.0343618	NA	0.0495959	0.0298859	0.0466111	0.0260285	0.0375022	NA	0.895117	0.0903337	0.165276	0.0989361	0.198589	0.259213	0.117854	0.117877	0.465396	0.0416377	0.220327	0.198009	NA	0.762029	0.210035	0.596167	0.0608533	NA	0.111011	0.236055	0.102464	0.265655
chr1:94921289|94946162	ABCD3	0.0515427	0.0789821	0.0743938	NA	0.0582639	0.0260285	0.0656289	0.862305	0.619696	0.0501854	0.231386	0.0539651	0.953225	0.222182	0.117854	0.0505187	0.501196	0.0582928	0.403933	0.231011	0.144155	0.430712	NA	0.260823	0.0507111	NA	0.0807353	0.188844	0.0597706	0.365275
chr1:94921289|94953539	ABCD3	0.0687236	NA	0.12399	0.0149429	0.0699166	0.0650713	0.08438	0.666327	0.413131	0.0501854	0.297496	0.116924	1.07238	0.222182	0.227289	0.0589385	0.393797	0.0249826	0.440655	0.165008	0.113265	0.496975	0.630104	0.298083	0.131849	NA	0.121103	0.165238	0.0683092	0.531309
chr1:95609447|95616975	TMEM56	0.223352	0.148092	0.173586	0.463231	0.442805	0.104114	0.375022	2.39094	1.23939	0.431594	1.05776	0.125919	0.834072	0.481395	0.227289	0.235754	0.572795	0.283136	1.17508	1.15505	0.226529	1.88851	1.01517	1.04329	0.405689	NA	0.383493	0.330476	0.25616	0.298861
chr1:95609447|95639445	TMEM56	0.0429523	0.0394911	0.0247979	NA	0.139833	0.0910999	0.187511	0.352761	0.447558	0.0602225	0.297496	0.0359768	NA	0.222182	0.0925992	0.0505187	NA	0.0582928	0.403933	0.231011	0.0411871	0.265054	0.140023	0.409864	0.101422	NA	0.201838	0.118027	0.0768479	0.132827
chr1:9991949|9994918	LZIC	0.0773141	0.0789821	0.0371969	0.0597718	0.20975	NA	0.178135	0.235174	0.516414	0.180667	1.38831	0.0989361	0.953225	0.222182	0.168362	0.134717	1.00239	0.283136	0.367212	0.759035	0.0514839	0.463844	0.350058	0.447125	0.111564	NA	0.322941	0.236055	0.102464	0.132827
chr10:102675756|102685776	FAM178A	0	0	0	0	0	0.0260285	0.0281267	0.27437	0	0.200742	0.363606	0.10793	0.278024	0	0.0420906	0.0589385	0	0.0333102	0.514097	0.363017	0	0.960819	0.630104	0.260823	0.121707	0	0.0908272	0.118027	0.0426933	0
chr10:102683732|102685776	FAM178A	0.0257714	NA	0.0247979	0.0298859	0.104875	0.0650713	0.0937555	0.235174	0.516414	0.150556	0.760267	0.0989361	0.158871	0.407335	0.0925992	0.134717	0.608595	0.183206	0.220327	0.495023	0.0205936	0.894556	0.350058	0.186302	0.27384	NA	0.161471	0.106225	0.0683092	0.464895
chr10:102697159|102703885	FAM178A	0.0343618	0.0296183	0	0	0.0233055	0	0	0.117587	0.103283	0	0	0	0	0	0	0	0.429596	0	0.220327	0	0	0.298185	0	0.186302	0	0	0.0605515	0.0472109	0	0
chr10:102697159|102710510	FAM178A	0.0171809	0	0	0	0	0.0520571	0.0562533	0.313566	0	0.0301112	0.165276	0	0.0794354	0.111091	0.0252543	0.0420989	0.214798	0.0166551	0	0.132006	0.0308903	0.265054	0.140023	0.149042	0.0912799	0	0.121103	0.0708164	0	0.0996204
chr10:103427643|103436193	FBXW4	0.0429523	0.266565	0.272777	0.0747147	NA	0.390428	0.196887	1.803	1.27382	0.200742	1.48748	0.413733	1.50927	0.814669	0.530341	0.277853	0.930792	0.199861	0.954752	NA	0.102968	1.39153	1.43524	0.745208	0.243413	6.04782	NA	NA	NA	NA
chr10:103552596|103570071	MGEA5	0.0429523	0	0	0	0	0.0650713	0.0656289	0.901501	0.481986	0.0602225	0.561937	0.0989361	0.278024	0.0740608	0.13469	0.0926176	0	0.116586	0.403933	0.330015	0.0308903	0.496975	0.350058	0.186302	0.152133	0	0.161471	0.224252	0.0939252	0.464895
chr10:103699620|103717489	C10orf76	NA	0.0691094	0.136389	NA	0.291319	0.0260285	0.0281267	0.509544	0.550841	0.0903337	0.264441	NA	1.03266	0.259213	0.185198	0.168396	0.214798	0.0582928	0.697703	0.132006	0.0308903	0.364449	0.245041	0.335344	0.0304266	NA	0.0504595	0.188844	0.0512319	NA
chr10:103734969|103755112	C10orf76	0.0429523	0.0394911	0.0867928	0	0.104875	0.0520571	0	0.235174	0.344276	0	0.198331	0	0.317742	0.0740608	0.0673449	0.0589385	0	0.0499653	0	0	0.0411871	0.331317	0.210035	0	0.0811377	0	0.0403676	0.0590136	0	0
chr10:1118056|1132297	WDR37	0	0	0	0	0	0.0650713	0.140633	0.156783	0	0.0602225	0.13222	0.0539651	0.158871	0.222182	0.109435	0.0505187	0	0.0999305	0.183606	0.330015	0	0.0662634	0.245041	0.335344	0	0	0.111011	0.0354082	0.102464	0
chr10:1118056|1142186	WDR37	0.0171809	0	0	0.0373573	0	0.0910999	0.0656289	0	0	0.0401483	0.165276	0.116924	0.278024	0.592487	0.0589268	0.126297	0.0715994	0.0249826	0.183606	0.165008	0.0823743	0.298185	0.315052	0	0.121707	0	0.0706434	0.0708164	0.0341546	0.265655
chr10:112356156|112358048	SMC3	0.0257714	0.138219	0.161187	0.0821862	0.233055	0.104114	0.159384	1.13668	0.826262	0.260964	0.661102	0.152901	0.476613	0.814669	0.202035	0.286273	0.393797	0.183206	0.29377	0.231011	0.113265	1.02708	0.735122	0.335344	0.141991	NA	0.201838	0.165238	0.25616	0.332068
chr10:112723883|112745523	SHOC2	0.0171809	NA	0.0743938	0.0298859	0.116528	0.234257	0.225013	0.666327	0.585269	0.17063	0.264441	0.0809477	0.595766	0.370304	0.117854	0.126297	0.680194	0.108258	0.844588	0.165008	0.0514839	0.496975	NA	0.447125	0.223129	NA	0.21193	0.188844	0.196389	0.332068
chr10:115412694|115413884	NRAP	0	0.0789821	0.0247979	0.0149429	0	0.0390428	0.103131	0	0.275421	0.0301112	0	0	0.278024	0	0.109435	0	0.787593	0.0832754	0.146885	0	0	0.132527	0.210035	0	0.152133	0	0.0504595	0.0472109	0.0341546	0
chr10:116247717|116251637	ABLIM1	0	0	0	0	0	0.0910999	0	0.156783	0	0.110408	0.528882	0.260832	0.476613	0.148122	0.0505087	0.0841979	0.322197	0.208189	0.29377	0.495023	0.0720775	0.298185	0.350058	0.298083	0.36512	0	0.161471	0.141633	0.0683092	0
chr10:116304764|116307535	ABLIM1	0	0	0	0	0	0.169186	0.178135	0	0.172138	0	0.594992	0.0179884	0	0.481395	0.0336724	0.117877	0.214798	0	0.0734424	0.462021	0.092671	0	0.490081	0.186302	0.121707	0	0.0605515	0.0590136	0.0512319	0
chr10:116730127|116734144	TRUB1	0	0	0	0	0.0466111	0.0910999	0	0	0.722979	0.0802966	0.231386	0	0	0.111091	0.0336724	0	0.214798	0.091603	0.514097	0.42902	0.0411871	0.265054	0.280046	0.111781	0.152133	0	0.100919	0.0708164	0.0170773	0.199241
chr10:116879949|116889297	ATRNL1	0.0601332	0.0394911	0.0743938	0	0.151486	0.0520571	0.0562533	0.313566	0.206565	0	0.0991653	0.0269826	0	0	0	0	0.214798	0	0.183606	0.132006	0.092671	0.430712	0	0.0745208	0	0	0	0.0590136	0	0
chr10:116879949|116931050	ATRNL1	0.0171809	0.0493638	0.0247979	0	0	0.0650713	0	0	0	0	0	0	0	0	0	0	0.214798	0	0.110164	0	0.0411871	0.265054	0	0	0	0	0	0.0590136	0	0
chr10:12039671|12056183	UPF2	0	0	0	0	0.0349583	0.0910999	0.0750044	0	0.206565	0.0903337	0.198331	0.116924	0.714919	0.259213	0.0336724	0.117877	0	0	0.29377	0.132006	0	0.231922	0.385064	0.186302	0.0608533	0	0.121103	0.0708164	0.0512319	0
chr10:120488807|120489922	CACUL1	0.0601332	NA	NA	0.0672432	0.151486	0.143157	0.16876	0.705522	0.757407	0.0602225	0.462771	0.0539651	0.278024	0.333274	0.13469	0.0926176	0.322197	0.108258	0.734424	0.363017	NA	0.463844	0.805133	0.670687	0.0405689	NA	0.151379	0.165238	0.12808	0.298861
chr10:12123471|12162266	DHTKD1	0	0	0	0	0.20975	0.0650713	0.0937555	0.156783	0.240993	0.100371	0.198331	0.044971	1.03266	0.148122	0.227289	0.101037	0	0.116586	0.330491	0.0990046	0.0720775	0.496975	0	0.111781	0	0	0.0908272	0.118027	0.0768479	0.265655
chr10:123781452|123810065	TACC2	0.0343618	0.0197455	0	0.0298859	0.0233055	0.0260285	0	0.235174	0.378703	0.0401483	0	0.0809477	0.436895	0.0740608	0	0	0.0715994	0	0.110164	0	0	0.165658	0	0.149042	0	0	0.0403676	0.0354082	0.0341546	0.166034
chr10:123842162|123848106	TACC2	0	0.0296183	0.0619949	0	0	0.208228	0.0750044	0.156783	0.172138	0	0.694157	0.188878	0.794354	0.444365	0.193617	0.134717	0.429596	0.108258	0.367212	0.528024	0.0411871	0.39758	0.385064	0	0.121707	0	0.282573	0.165238	0	0
chr10:126370176|126370948	FAM53B	0.137447	0.276437	0.223181	NA	0.221403	0.325357	0.121882	1.33265	0.654124	0.0802966	1.48748	0.431721	0.913507	NA	0.353561	NA	1.75419	0.291464	0.954752	0.990046	0.175045	0.695766	0.840139	0.707948	0.618675	NA	0.484412	NA	NA	0.597723
chr10:126628943|126631876	NA	0.146038	0.128346	0.185985	0.156901	0.139833	0.299328	0.271891	0.705522	1.51481	0.582151	1.25609	0.485686	0.834072	1.222	0.328306	0.227334	1.82578	0.582928	0.91803	0.891041	0.298607	1.68972	NA	1.15507	0.689671	NA	0.676158	NA	NA	0.597723
chr10:126799559|126822181	CTBP2	0	0.0789821	0.0247979	0	0.0815694	0.0520571	0	0	0	0	0.198331	0.0359768	0.158871	0.148122	0	0.0505187	0.501196	0	0	0	0	0.0993951	0	0	0.0811377	0	0.0302757	0	0	0
chr10:13169745|13178897	NA	0.0687236	0.0789821	0.0991918	0	0.174792	0.312342	0.25314	0	2.47879	0	0.760267	0.27882	0	1.59231	0.44616	0	1.39619	0.54129	0	0	0	1.02708	0	0.745208	0.608533	0	0	0	0	0
chr10:15858834|15889942	FAM188A	0.0687236	0.17771	0.0247979	0.0298859	0.302972	0.208228	0.234389	0.313566	0.860689	0.371372	0.694157	0.0269826	1.1121	0.814669	0.429324	0.39573	1.25299	0.358084	NA	NA	0.092671	0.728897	1.50525	1.08055	0.425973	NA	0.272482	0.424898	0.230544	0.531309
chr10:15863655|15885271	FAM188A	0	0	0	0.0523003	0.0932222	0.0260285	0.0281267	0.235174	0.240993	0.0702595	0	0.0629593	0.357459	0.148122	0.101017	0.117877	0.107399	0.116586	0.183606	0.42902	0.0205936	0.298185	0.420069	0.0745208	0	0	0.141287	0	0.0939252	0
chr10:15863655|15889942	FAM188A	0.0171809	NA	NA	0.0373573	0.0699166	0.0780856	0.131258	0.156783	0.516414	0.160593	0.264441	0.0269826	1.31068	0.222182	0.151526	0.109457	0.286398	0.0166551	0.771146	0.462021	0.0411871	0.19879	0.280046	0.298083	0.202844	NA	NA	NA	0.0853865	0.0664136
chr10:15875629|15889942	FAM188A	0.103085	NA	0.12399	0.0896576	0.20975	0.2733	0.08438	0.627131	0.9984	NA	0.561937	0.125919	0.992943	0.999821	0.31147	NA	NA	0.399722	0.477376	0.66003	0.102968	0.662634	0.700116	1.11781	0.18256	NA	NA	0.318674	0.18785	0.763757
chr10:16794538|16824083	RSU1	0.0429523	0	0	0	0	0.156171	0.0281267	0	0.413131	0.0501854	0.661102	0.0629593	0	0.148122	0.168362	0.0420989	0.357997	0.091603	0.110164	0.297014	0	0.364449	0.385064	0.149042	0.0811377	0	0.0403676	0.212449	0.025616	0.132827
chr10:17645559|17646046	PTPLA	0	0	0.0371969	0	0.0349583	0.104114	0.0281267	0.117587	0.550841	0	0.594992	0	0	0.0740608	0.109435	0.218914	0.250598	0.149896	0.514097	0	0	0.430712	0	0.409864	0.111564	0	0.141287	0	0.136618	0.232448
chr10:17746430|17747740	STAM	0.137447	0.0592366	0.0371969	0.0747147	0.244708	0.0910999	0.159384	0.54874	0.722979	0.160593	0.594992	0.044971	0.476613	0.333274	0.126272	0.143136	0.465396	0.166551	0.587539	0.363017	0.092671	0.861424	0.630104	0.856989	0.111564	NA	0.141287	0.295068	0.0512319	0.166034
chr10:225934|267296	ZMYND11	0.0257714	0	0	0	0.0932222	0.0390428	0.0937555	0	0.309848	0.0903337	0.0661102	0.044971	0	0	0.075763	0	0	0.0416377	0.146885	0	0.0617807	0.496975	0.175029	0.335344	0	0	0.100919	0.0590136	0.025616	0.0996204
chr10:225934|295028	ZMYND11	0	0	0	0	0	0.0390428	0.0281267	0	0.240993	0.0602225	0	0.0359768	0.119153	0	0.0589268	0.126297	0	0	0.146885	0.198009	0.0411871	0.0662634	0.210035	0.0745208	0.0405689	0	0.121103	0.141633	0.0512319	0.0996204
chr10:24669798|24673352	KIAA1217	0.326437	0.207328	0.148788	0.0597718	0.955527	0.2733	0.16876	NA	0.516414	0.17063	0.793322	0.476692	1.50927	1.40716	0.202035	0.370471	NA	NA	0.440655	NA	0.154452	0.728897	1.68028	0.745208	0.517253	NA	0.181654	NA	0.119541	0.332068
chr10:24669798|24727408	KIAA1217	0.0429523	NA	0.0247979	NA	0.244708	0.0780856	0.150009	NA	0.13771	0.100371	0.892488	0.38675	0.357459	0.333274	0.101017	0.0673583	NA	0.208189	0.367212	0.495023	NA	0.331317	0.630104	0.186302	0.537537	NA	0.393584	0.0944218	NA	0.132827
chr10:24721924|24727408	KIAA1217	0.0429523	0	0.0619949	0	0.0349583	0	0	0	0	0.0200742	0	0.0269826	0	0	0.0168362	0	0.250598	0	0	0	0	0	0.105017	0.149042	0	0	0	0	0	0
chr10:27047991|27059274	ABI1	0.0171809	0.0888549	0.0371969	NA	NA	0.104114	0.140633	0.156783	0.309848	0.0401483	0.495827	0.0899419	0.476613	0.222182	0.0925992	0.0673583	0.429596	0.183206	0.367212	NA	NA	0.331317	0.210035	0.298083	0.152133	NA	0.151379	0.0708164	0.0683092	0.0996204
chr10:27052809|27059274	ABI1	0	0	0	0	0	0.0520571	0.0187511	0	0.378703	0	0.330551	0	0.397177	0	0.0673449	0.0252594	0	0.0832754	0.440655	0.066003	0.0308903	0.132527	0.350058	0.260823	0	0	0.201838	0.0708164	0.0853865	0.398482
chr10:27431316|27434519	YME1L1	0	0.0691094	0.0743938	0.0597718	0	0	0.0937555	0.156783	0	0	0.0991653	0.0179884	0	0	0.0420906	0.0589385	0.143199	0.124913	0.183606	0.231011	0	0.132527	0.245041	0	0	0	0.0403676	0.0354082	0.0512319	0.166034
chr10:27821436|27822923	RAB18	0	0	0.0619949	0	0	0	0	0.117587	0	0.0702595	0.231386	0	0.317742	0.185152	0.126272	0	0.107399	0.141568	0	0.132006	0.0411871	0.298185	0.490081	0.149042	0.0608533	0	0.0908272	0.0826191	0.0597706	0.232448
chr10:28872328|28884970	WAC	0.0171809	0	0.0247979	0	0.0466111	0	0	0	0	0	0	0	0.0794354	0	0	0	0	0.0166551	0	0	0	0.165658	0	0	0	0	0	0	0	0
chr10:29801664|29820217	SVIL	NA	0.28631	0.0743938	0.0149429	0.151486	1.06717	0.778171	2.58692	4.20016	1.04386	4.03272	2.24855	5.95766	4.73989	0.420906	1.50714	1.93318	0.333102	1.43213	2.2441	0.350091	1.29214	1.54025	2.38467	1.01422	NA	1.9982	1.35731	0.597706	NA
chr10:29801664|29821101	SVIL	0	0	0.0371969	0	0	0	0.121882	0	0.13771	0.0301112	0.528882	0.143907	0.119153	0.296243	0.159944	0	0	0.0832754	0.330491	0.42902	0	0.728897	0.280046	0.260823	0.162275	0	0.222022	0.0826191	0.0341546	0
chr10:29839526|29858241	SVIL	0	0	0	0	0.0582639	0.117128	0	0	0.13771	0.0702595	0.297496	0.161895	0.714919	0.481395	0.126272	0.176816	0.107399	0.166551	0.29377	0.264012	0.0308903	0.596371	0.455075	0.484385	0.344835	0	0.191746	0.177041	0.0939252	0.332068
chr10:31661947|31676727	ZEB1	0	0	0.0247979	0.0224144	0.0466111	0	0	0.156783	0.378703	0	0	0.0269826	0	0	0	0	0.214798	0	0	0	0	0.165658	0.385064	0	0	0	0	0	0	0.166034
chr10:31661947|31750166	ZEB1	NA	NA	0.12399	0.119544	0.163139	0.117128	0.0281267	NA	0.619696	0.220816	0.528882	0.0899419	NA	0.259213	0.0336724	0.0589385	NA	0.0249826	0.146885	0.297014	0.0411871	0.39758	0.560093	0.149042	0.27384	NA	0.0706434	0.106225	0.0341546	NA
chr10:32197100|32199491	ARHGAP12	0.1804	0.167837	0.520757	0.186787	0.524375	0.481528	0.8438	2.43013	2.16894	0.542002	4.46244	0.890425	4.64697	2.66619	0.833393	0.564126	1.61099	1.18251	2.46032	4.05919	0.370684	3.57822	3.67561	2.08658	1.79517	0.118585	1.23121	1.02684	0.640399	1.32827
chr10:32740520|32762951	CCDC7	NA	0.1086	0.210783	0.141958	0.116528	0.1822	0.225013	0.979892	NA	0.17063	NA	0.143907	0.714919	0.111091	0.168362	0.227334	0.465396	0.133241	0.440655	0.297014	0.113265	0.496975	NA	0.670687	NA	NA	0.272482	0.141633	0.0853865	NA
chr10:32759992|32762951	CCDC7	0.146038	0.0691094	0.23558	0.0821862	0.291319	0.0520571	0.16876	0.509544	0.585269	0.0802966	NA	NA	0.397177	0.259213	0.0673449	0.143136	0.644395	NA	0.587539	0.297014	0.092671	0.364449	0.315052	0.409864	NA	NA	0.0605515	NA	0.0853865	0.232448
chr10:32832228|32873232	NA	0.146038	0.0987277	0.198384	0.171844	0.279667	0.156171	0.16876	0.627131	0.447558	0.150556	0.0991653	0.044971	0.834072	0.259213	0.168362	0.134717	NA	0.191534	0.734424	NA	0.185342	1.06021	0.420069	0.335344	0.233271	NA	0.111011	NA	0.0853865	0.498102
chr10:32854486|32873232	NA	0.206171	0.157964	0.272777	0.276444	0.326278	0.0390428	0.328144	0.82311	1.17054	0.120445	0.231386	0.0989361	0.476613	0.111091	0.168362	0.0673583	0.894992	0.0832754	0.403933	0.396018	0.154452	0.596371	0.385064	0.409864	NA	NA	0.181654	0.247857	0.0426933	0.265655
chr10:34558585|34573173	PARD3	0.094495	0.0197455	0.0991918	0.134486	0.256361	0.130143	0.178135	0.627131	0.963972	0.301112	0.859433	0.224855	0.794354	0.629517	0.235707	0.345211	0.536995	0.174878	0.587539	0.693032	0.133858	0.795161	0.490081	0.409864	0.243413	NA	0.252298	0.153435	0.12808	0.332068
chr10:34626203|34673182	PARD3	0	0	0.0619949	0	0	0.104114	0.178135	0.431153	0.103283	0	1.12387	0.0539651	1.07238	0.259213	0.0252543	0.126297	0.322197	0.0582928	0.440655	0.594027	0.0308903	0.960819	0.455075	0.484385	0.314409	0	0.282573	0.106225	0.102464	0.232448
chr10:34648075|34673182	PARD3	0.0171809	0	0	0	0	0.0390428	0.150009	0.0783914	0.378703	0	1.09082	0.0719535	0	0.296243	0.0168362	0.159976	0	0.0582928	0.183606	0.297014	0.0514839	0.331317	0.210035	0.260823	0.0507111	0	0.131195	0.141633	0.0341546	0.365275
chr10:34661426|34673182	PARD3	0	0	0	0	0	0.0260285	0.0937555	0.27437	0.378703	0.0802966	0.13222	0.0359768	0	0.222182	0.117854	0.185235	0.214798	0.0416377	0.477376	0.264012	0	0.563239	0.350058	0.298083	0.0608533	0	0.161471	0.12983	0.0853865	0
chr10:4872867|4951798	AKR1C1	0	0	0	0	0	0.156171	0.112507	0	0	0.0602225	0.0991653	0	0.476613	0.111091	0	0.0757781	0.0715994	0.0749479	0.110164	0.0990046	0	0.0662634	0.280046	0.260823	0.0608533	0	0.0302757	0.141633	0.0341546	0.232448
chr10:49609655|49618211	MAPK8	0.0343618	0.217201	0.0619949	0.0821862	0.244708	0.143157	0.08438	1.01909	1.03283	0.0903337	0.429716	0.116924	0.675201	0.444365	0.151526	0.286273	1.28879	0.216516	0.697703	0.528024	0.0823743	0.695766	0.630104	0.298083	0.141991	NA	0.171562	0.200646	0.12808	NA
chr10:50708584|50714058	ERCC6	0.0429523	0.0493638	0.0991918	NA	0.0582639	0.0520571	0.0375022	NA	0.240993	NA	NA	0.0539651	0.317742	0.111091	0.0589268	0.0168396	0.250598	0.0333102	0.257049	NA	0.0205936	0.265054	NA	0.186302	0.0507111	NA	0.0807353	0.0708164	0.0512319	NA
chr10:5741488|5756170	FAM208B	0.0257714	NA	0.0991918	0.0298859	0.0815694	NA	0.0187511	0.587935	0.206565	0.0702595	NA	0.188878	0.397177	0.407335	0.0673449	0.176816	0.393797	0.0499653	NA	0.132006	0.0205936	0.265054	NA	0.484385	0.111564	NA	0.111011	NA	0.0939252	0.166034
chr10:5836848|5842668	GDI2	0.0429523	0	0.0371969	0	0.0233055	0.0390428	0.0937555	0	0.206565	0	0.0991653	0	0	0	0.0505087	0.0589385	0.429596	0	0.29377	0.132006	0	0.231922	0	0	0	0	0	0.0354082	0	0
chr10:61844360|61845011	ANK3	0.0343618	0.0197455	NA	0.0523003	0.128181	0.104114	0.16876	0.27437	NA	0.24089	0.892488	0.161895	0.87379	0.407335	0.227289	0.193655	0.393797	0.308119	0.587539	0.693032	0.113265	0.861424	0.595098	0.484385	0.314409	NA	0.111011	0.212449	0.0512319	0.232448
chr10:61844360|61848116	ANK3	0	0	0	0	0	0.0780856	0.0468778	0.195978	0.172138	0.0401483	0.330551	0	0.357459	0.222182	0	0.151556	0	0.108258	0.110164	0.132006	0	0.165658	0.105017	0.186302	0	6.32452	0.0504595	0.0590136	0.0597706	0.132827
chr10:68526022|68535282	CTNNA3	0.0171809	0.0691094	0	0.0896576	0.0815694	0	0	0.195978	0	0	0	0	0	0.0740608	0.0168362	0	0.0715994	0.0333102	0	0.066003	0	0.0662634	0	0.111781	0.101422	0	0.0605515	0	0	0.0996204
chr10:69881195|69882097	MYPN	0.0171809	0.0691094	0.0371969	0	0	0.0260285	0	0	0.206565	0	0.264441	0.0539651	0	0	0.0589268	0.0673583	0	0.108258	0.183606	0	0	0.19879	0	0	0	0	0.0302757	0	0	0
chr10:69902697|69905283	MYPN	0	0	0	0.0448288	0.0815694	0.0780856	0.0937555	0.470348	0.240993	0.0401483	0.330551	0.044971	0.436895	0.481395	0.126272	0.143136	0.680194	0.0333102	0.477376	0.165008	0.0720775	0.530107	0.595098	0.298083	0.233271	0	0.0908272	0.177041	0.0768479	0
chr10:69902697|69909868	MYPN	0.103085	0.276437	0.12399	0.104601	0.268014	0.299328	0.440651	NA	1.34268	0.260964	1.78498	0.233849	0.913507	1.44419	0.336724	0.496767	1.71839	0.308119	0.697703	NA	0.154452	0.762029	1.64527	1.15507	0.415831	NA	0.403676	0.377687	0.239082	0.464895
chr10:69902697|69918384	MYPN	0.137447	0.0394911	0.0743938	0.0971291	0.116528	0.0780856	0.140633	0.627131	1.03283	0.100371	0.495827	0.125919	0.913507	0.555456	0.151526	0.185235	0.143199	0.158223	0.881309	0.42902	0.0514839	0.662634	0.735122	0.409864	0.263698	NA	0.21193	0.247857	0.179312	0.597723
chr10:69902697|69921509	MYPN	0	0	0	0.104601	0.139833	0.143157	0.08438	0.509544	0.826262	0.0501854	0.363606	0	0.556048	0	0.0841811	0.0926176	0.572795	0.0416377	0.110164	0.330015	0	0.265054	0.420069	0.298083	0.0304266	0	0	0.0826191	0.0768479	0.132827
chr10:69902697|69935218	MYPN	0.0171809	0.0691094	0.0991918	NA	0.116528	0.169186	NA	0.391957	0.378703	0.220816	NA	0.0539651	0.556048	0.259213	0.0505087	0.168396	0.178998	0.149896	0.29377	0.132006	0.0720775	0.231922	0.175029	0.335344	0.0912799	NA	0.0403676	0.165238	0.0597706	0.265655
chr10:69935080|69955289	MYPN	NA	NA	0.0743938	0.0448288	0.0233055	0.0520571	0.0750044	0.0783914	0.240993	0.110408	0.661102	0.305803	NA	0.222182	0.109435	0.134717	0.357997	0.141568	0.403933	0.528024	0.0308903	0.39758	0.315052	0.335344	0.517253	1.42302	0.181654	0.0472109	0.0170773	0.332068
chr10:70152895|70154208	RUFY2	0	0.0592366	0.0495959	0	0.0349583	0	0	0	0.0688551	0	0.0661102	0	0	0	0.0420906	0	0	0.0249826	0	0	0.0308903	0.165658	0	0.186302	0	0	0	0.0354082	0	0
chr10:70246901|70253327	SLC25A16	0.0343618	0	0	0	0	0.0520571	0	0.0783914	0.13771	0.0501854	0.165276	0.0629593	0.278024	0.0740608	0.0505087	0.0841979	0	0.091603	0.146885	0.561026	0.0720775	0.165658	0.630104	0	0	0	0.161471	0.0590136	0.0341546	0.232448
chr10:70246901|70266475	SLC25A16	0.0773141	0.0789821	0.148788	0.0747147	0.233055	0.117128	0.159384	1.60702	1.6181	NA	1.52053	0.323791	0.953225	1.03685	0.193617	0.252594	1.61099	0.341429	1.06492	1.48507	0.205936	2.12043	1.7853	0.745208	0.537537	NA	0.837629	0.495715	0.375701	NA
chr10:70404455|70406762	TET1	0.0687236	NA	0.136389	0.0523003	0.139833	0.325357	0.496904	0.627131	0.826262	0.271001	2.71052	0.440715	1.31068	0.629517	0.496669	0.370471	1.10979	0.283136	1.10164	0.759035	0.195639	2.18669	1.61027	1.71398	0.608533	NA	0.797261	0.38949	0.0939252	0.564516
chr10:70404455|70412351	TET1	0	0	0	0.0373573	0	0.0780856	0.0468778	0.352761	0.0688551	0.0602225	0.198331	0	0	0	0.0168362	0.0589385	0.429596	0.0333102	0.403933	0.198009	0	0.231922	0.140023	0.111781	0.0507111	0	0.100919	0.0826191	0.0512319	0.132827
chr10:71243447|71244971	TSPAN15	0	0.0691094	0.0495959	0	0.0815694	0	0	0	0	0.0802966	0.231386	0	0	0.111091	0.0252543	0	0.107399	0	0.146885	0	0.0205936	0	0.140023	0	0	0	0.0504595	0.0236055	0	0
chr10:7285520|7327916	SFMBT2	0.0429523	0	0.0371969	0	0	0.143157	0.0281267	0	0.206565	0.0802966	0.495827	0.10793	0.436895	0.481395	0.101017	0.0589385	0	0.174878	0.29377	0	0.0308903	0.298185	0.385064	0.0745208	0.141991	0	0.242206	0.12983	0.0597706	0
chr10:7318854|7327916	SFMBT2	0.0601332	0.0592366	0.0867928	0.134486	0.151486	0.234257	0.440651	1.45024	1.48039	0.341261	1.38831	0.224855	0.913507	0.703578	0.252543	0.37889	1.32459	0.266481	1.24852	0.561026	0.195639	1.12648	1.50525	0.89425	0.446257	NA	0.222022	0.306871	0.119541	0.597723
chr10:74468041|74475660	MCU	1.75245	2.39908	2.28141	2.55524	4.31153	3.25357	3.03768	20.1074	10.9135	4.13528	5.05743	1.49304	15.4105	7.88748	3.13154	2.30702	13.0669	4.51353	16.5245	10.8575	2.2344	11.8611	15.0875	7.5266	3.16437	NA	3.73401	5.1814	3.85947	5.18026
chr10:74474869|74475660	MCU	NA	0.444275	0.260378	0.171844	0.454458	0.585642	0.815673	3.80198	1.48039	0.431594	0.727212	0.134913	2.06532	1.25903	0.454578	0.193655	2.47018	0.866065	1.10164	NA	0.350091	2.0873	1.92532	2.45919	0.588248	0.721391	0.252298	0.472109	NA	NA
chr10:74474869|74479203	NA	0.0429523	0	0.0247979	0.0298859	0.151486	0	0	0.666327	0	0	0	0	0	0.222182	0	0	0	0.0249826	0.146885	0.132006	0.0514839	0.132527	0	0	0.121707	0	0.0706434	0.0354082	0	0
chr10:75214170|75239275	PPP3CB	0.0171809	0	0	0	0	0	0	0	0.240993	0.200742	0.363606	0.10793	0.754636	0	0.0841811	0.0673583	0.429596	0	0.514097	0.297014	0	0.861424	0.280046	0.223562	0.18256	0	0.0908272	0.0708164	0.111002	0
chr10:75296027|75299351	USP54	0.0429523	0	0	0	0.0349583	0.117128	0	0.352761	0.275421	0.0401483	0.330551	0.143907	0.595766	0.333274	0.0252543	0.0673583	0.178998	0.116586	0.514097	0.264012	0	0.39758	0.490081	0	0	0	0.141287	0.0826191	0.0768479	0.166034
chr10:75302561|75302889	USP54	NA	0.0394911	0.12399	0.0298859	NA	0.0650713	0.0656289	0.587935	NA	NA	0.0991653	NA	0.317742	0.111091	0.0505087	0.109457	0.393797	0.0749479	0.0734424	0.231011	NA	0.265054	0.315052	0.298083	0.0507111	NA	0.0807353	0.118027	0.0768479	0.132827
chr10:75576781|75583842	CAMK2G	0.094495	0.1086	0.136389	0.0821862	0.221403	0.0780856	0.140633	0.27437	0.516414	0.0903337	0.429716	NA	0.278024	0.222182	0.143108	0.0252594	0.787593	0.0832754	0.367212	NA	0.0617807	0.132527	0.175029	NA	NA	NA	0.0302757	0.118027	0.0341546	NA
chr10:76598441|76603236	KAT6B	0	0	0	0	0	0.0520571	0.103131	0	0.103283	0.0702595	0.396661	0.0269826	0	0	0.075763	0.0673583	0	0.166551	0.110164	0	0	0.463844	0.140023	0.260823	0.0709955	0	0.161471	0.0236055	0	0.199241
chr10:7839010|7844817	ATP5C1	0.111676	0.217201	0.0867928	0.104601	0.244708	0.1822	0.0937555	0.783914	0.791834	0.0602225	0.363606	0.0809477	1.50927	0.444365	0.26938	NA	0.715994	0.0999305	0.771146	0.561026	0.0720775	0.463844	0.595098	0.819729	0.192702	NA	0.0908272	0.106225	0.102464	0.498102
chr10:79761955|79767624	POLR3A	0	0	0	0.0149429	0	0.0780856	0.0468778	0	0	0.0401483	0.231386	0.125919	0.51633	0.296243	0.0589268	0.117877	0.322197	0.0416377	0.110164	0.066003	0	0.231922	0.175029	0.149042	0	0	0	0.0708164	0.0341546	0.0664136
chr10:86177527|86185649	CCSER2	0.154628	0.207328	0.0619949	0.134486	0.384542	0.195214	0.375022	1.33265	0.447558	0.200742	0.991653	0.269826	1.39012	0.259213	0.159944	0.244174	1.68259	0.241499	1.06492	0.561026	0.0823743	0.762029	1.1902	0.633427	0.152133	NA	0.151379	0.141633	0.0512319	0.298861
chr10:86198268|86237420	CCSER2	0	0	0.0619949	0.0672432	0	0.156171	0.0656289	0.27437	0.722979	0.120445	0.561937	0.0719535	0	0.740608	0.0925992	0	0.286398	0.341429	0.477376	0.462021	0.113265	0.231922	0.875145	0.558906	0.141991	0	0.161471	0.377687	0.230544	0.332068
chr10:88211724|88233730	WAPAL	0.0171809	0	0.0371969	0	0.0932222	0	0.0375022	0.156783	0.103283	0.140519	0.0991653	0	0	0.185152	0.0252543	0.0589385	0	0.0249826	0.330491	0	0	0.165658	0.0700116	0.111781	0.0912799	0	0.0201838	0	0.0341546	0
chr10:89527430|89536184	ATAD1	NA	NA	0.0371969	0.0896576	0.0932222	0.0390428	NA	0.313566	0.378703	0.100371	0.297496	NA	0.436895	NA	NA	0.0673583	NA	0.091603	0.440655	0.132006	0.092671	0.496975	0.315052	NA	0.253555	NA	0.111011	0.0944218	NA	0.265655
chr10:93185038|93221941	HECTD2	0.0343618	0.118473	0.0619949	0.0298859	0.174792	0.0390428	0.08438	0.705522	0.240993	0.0602225	0.198331	NA	NA	NA	0.0168362	0.101037	0.143199	0.0832754	0.29377	0.165008	0.0308903	0.795161	0.700116	0.335344	NA	NA	0.0807353	0.0472109	NA	NA
chr10:93579027|93602148	TNKS2	0.111676	0.0691094	NA	NA	0.0932222	0.117128	0.0750044	0.783914	0.585269	0.41152	1.12387	0.206866	1.15181	0.814669	0.126272	0.269433	0.393797	0.199861	1.35869	0.726034	0.0205936	0.629502	0.630104	0.447125	0.730239	NA	0.444044	0.578334	0.119541	NA
chr10:93699709|93702325	BTAF1	0	0	0.0867928	0	0	0.0390428	0.131258	0.391957	0.585269	0.0200742	0.363606	0.0899419	0	0.111091	0.0589268	0.0926176	0	0.0416377	0.146885	0.198009	0	0.132527	0	0.111781	0.0912799	0	0.0807353	0.0708164	0.0768479	0
chr10:93841077|93851701	CPEB3	0.0429523	0	0	0	0.0233055	0.0650713	0.0468778	0	0.13771	0.0903337	0.231386	0.116924	0	0.370304	0.185198	0.0757781	0.465396	0.149896	0.220327	0.198009	0.0823743	0.331317	0	0.409864	0.212987	0	0.111011	0.0944218	0.0768479	0.265655
chr10:93902786|93904869	CPEB3	0.0343618	0.0888549	0.0495959	NA	0.0932222	NA	NA	0.235174	0.344276	NA	0.165276	NA	NA	0.259213	0.0336724	NA	NA	0.091603	0.220327	0.132006	0.0823743	0.39758	0.280046	0.186302	0.101422	NA	0.151379	0.0708164	0.136618	0.0996204
chr10:93902786|93940776	CPEB3	0.0515427	0.0789821	NA	0.0298859	0.0466111	0.143157	0.0937555	0.235174	0.585269	0.0903337	0.760267	0.197872	NA	0.444365	0.159944	0.168396	0.715994	0.274809	0.330491	0.363017	0.0823743	0.629502	0.805133	0.186302	0.425973	NA	0.191746	0.271463	0.0853865	NA
chr10:94653106|94669388	EXOC6	0	0.0592366	0.0371969	0	0.0233055	0	0	0.156783	0.240993	0.0501854	0.0661102	0	0	0	0	0	0	0.108258	0.0734424	0.0990046	0.0205936	0.165658	0	0.149042	0	0	0.0302757	0.0236055	0	0.132827
chr10:95790440|95792009	PLCE1	0.0429523	0	0	0	0	0	0.08438	0	0.172138	0.100371	1.18998	0.044971	0	0.185152	0	0	0.429596	0.0499653	0.110164	0.066003	0.0205936	0.530107	0.0700116	0.111781	0	0	0.121103	0.0354082	0.0853865	0
chr10:97110966|97131806	SORBS1	0	0.0592366	0.0247979	0.0298859	0.0582639	0	0	0	0	0	0.0991653	0	0	0	0	0	0	0	0	0	0	0	0.140023	0	0	0	0	0	0	0
chr10:97141442|97170534	SORBS1	0.0773141	NA	0.111591	0.119544	0.104875	0.299328	0.131258	1.25426	1.03283	0.361335	2.11553	0.512669	1.42984	1.88855	0.572431	0.362051	0.536995	0.458015	0.954752	1.15505	0.247123	1.259	1.47024	1.22959	0.953368	NA	0.464228	0.554728	0.367162	1.06262
chr10:97154758|97170534	SORBS1	0.154628	0.0987277	0.136389	0.0821862	0.233055	0.130143	NA	0.54874	0.481986	0.200742	0.0661102	0.044971	0.635483	0.259213	0.159944	0.0252594	1.28879	0.0749479	1.17508	0.759035	0.123561	0.496975	0.595098	0.335344	0.172418	NA	0.0403676	0.165238	0.153696	0.265655
chr10:97915681|97920158	ZNF518A	NA	0.0296183	NA	0.0373573	0.186444	NA	0.16876	0.470348	0.481986	0.0602225	0.165276	0.0719535	NA	0.0740608	0.0841811	0.0252594	0.322197	0.0666204	0.514097	0.066003	NA	0.0993951	0.140023	0.186302	NA	NA	0.151379	0.0944218	0.0426933	0.298861
chr10:98667022|98667504	LCOR	0.0429523	0.236946	0.0371969	0.186787	0.0932222	0.117128	0.525031	2.7437	0.481986	0.150556	0.330551	0.116924	0.635483	0.296243	0.202035	0.454668	1.86158	0.557945	0.660982	0.297014	0.092671	0.530107	0.595098	1.9748	0.0507111	NA	0.100919	NA	0.18785	0.564516
chr10:98667022|98704002	LCOR	0	0	0	0	0	0.0780856	0	0.352761	0	0.0802966	0.264441	0.0899419	0	0.148122	0	0	0.429596	0.149896	0.220327	0.132006	0	0.19879	0.315052	0.186302	0.152133	0	0.0504595	0.0472109	0.0597706	0
chr10:98667022|98711953	LCOR	0	0	0	0	0	0.0390428	0.150009	0	0	0	0.330551	0.0899419	0	0.111091	0.0336724	0.0420989	0.143199	0.091603	0.146885	0	0	0.19879	0.140023	0.149042	0.0912799	0	0.0504595	0.0472109	0.0426933	0
chr10:99196174|99197507	EXOSC1	0.146038	NA	0.0619949	0.0523003	0.0349583	0.130143	0.08438	0.587935	NA	0.140519	1.02471	0.269826	0.357459	0.259213	0.17678	0.277853	0.465396	0.0832754	0.587539	0.165008	0.0720775	0.496975	0.560093	0.260823	NA	NA	0.161471	0.0708164	0.102464	0.365275
chr11:10011044|10024236	SBF2	0.0515427	0	0	0.0149429	0.0815694	0	0	0	0	0.0501854	0.0661102	0	0	0	0	0.0841979	0	0	0	0.066003	0	0.165658	0.175029	0.0745208	0	0	0.0504595	0.0354082	0	0.0996204
chr11:102233627|102239279	BIRC2	0.0687236	0.0987277	0.0495959	0.0149429	0.0815694	0.0520571	NA	0.313566	0.344276	0.120445	0.231386	0.134913	0.198589	0.259213	0.0336724	0.0757781	0.572795	0.0249826	0.330491	0.165008	0.0617807	0.0993951	1.05017	0.372604	0.101422	NA	0.171562	0.118027	0.111002	NA
chr11:106849345|106856857	GUCY1A2	0.0257714	0.0888549	0	0.0747147	0	0	0.0281267	0.431153	0	0.0501854	0	0	0	0	0	0.0252594	0.0715994	0.0666204	0.183606	0.066003	0.0411871	0.0993951	0.0700116	0.149042	0	0	0.0302757	0	0	0.132827
chr11:107916997|107925682	CUL5	0.094495	0.0789821	0.173586	0.0821862	0.268014	NA	0.234389	0.901501	0.929544	0.180667	0.396661	0.10793	0.357459	0.555456	0.143108	0.176816	1.32459	0.0749479	0.771146	0.726034	0.102968	1.12648	0.455075	0.558906	0.283982	NA	0.252298	0.25966	0.179312	0.697343
chr11:108002634|108005043	ACAT1	0	0	0	0	0	0.0260285	0	0.27437	0	0.0702595	0.264441	0.0629593	0	0.222182	0.0168362	0.0420989	0.0715994	0.0416377	0.220327	0.198009	0	0.0662634	0	0	0.0608533	0	0.0403676	0.0826191	0.0170773	0
chr11:110007388|110008139	ZC3H12C	0	0.0888549	0	0	0.0932222	0	0.131258	0.352761	0.481986	0.0903337	0.528882	0.0719535	0.357459	0.259213	0.0925992	0.0841979	0.286398	0.0749479	0.183606	0.231011	0.0205936	0.496975	0.280046	0.298083	0.0405689	0	0.161471	0.188844	0.0512319	0.132827
chr11:112070422|112088612	BCO2	0.0515427	0.0789821	0	0.0448288	0	0	0	0	0.0688551	0	0.165276	0	0.158871	0	0	0	0	0	0.330491	0	0.0411871	0.0993951	0.105017	0	0	0	0	0	0.0341546	0
chr11:113194010|113196367	TTC12	0.0171809	0	0.0867928	0.0149429	0	0	0.08438	0	0.103283	0	0	0	0	0	0.0673449	0	0	0	0	0	0	0.132527	0	0.149042	0	0	0	0.0590136	0	0
chr11:113723223|113725057	USP28	NA	0.236946	0.0743938	0.194258	0.198097	0.0780856	0.206262	1.01909	1.13611	0.120445	0.13222	0.0809477	0.198589	0.296243	0.227289	0.0926176	0.894992	0.208189	0.440655	0.363017	0.113265	0.728897	0.770127	0.372604	0.212987	NA	0.0504595	0.295068	0.0768479	0.0996204
chr11:113933933|113935290	ZBTB16	0	0.0394911	0	0.0149429	0	0.0780856	0.0375022	0.156783	0.0688551	0.0903337	0	0.0899419	0.834072	0.8517	0.126272	0.185235	0.680194	0.0666204	0.220327	0.495023	0	0.231922	0.245041	0.149042	0.121707	0	0.0807353	0.0826191	0.0341546	0
chr11:117023157|117034608	PAFAH1B2	0	0	0	0	0.0582639	0.0650713	0.103131	0.235174	0.413131	0.0903337	0.231386	0.044971	0	0.148122	0.0925992	0.117877	0.107399	0.124913	0.220327	0.396018	0.0514839	0.165658	0.175029	0.186302	0.162275	0	0	0	0.102464	0
chr11:118422501|118430579	IFT46	0.0343618	0	0	0	0.0233055	0.0780856	0.0281267	0.117587	0.103283	0.0200742	0.231386	0.0629593	0.158871	0.111091	0.117854	0.0252594	0	0.0333102	0.146885	0.231011	0	0.19879	0	0	0.111564	0	0.131195	0	0.0512319	0.199241
chr11:120259183|120280159	ARHGEF12	0.0687236	0.157964	0.210783	0.0821862	0.139833	0.156171	0.243764	0.744718	0.757407	0.0903337	0.429716	0.125919	0.397177	0.370304	0.193617	0.698842	0.966592	0.291464	0.367212	0.264012	NA	0.629502	0.735122	0.372604	0.152133	NA	0.151379	0.188844	0.153696	0.498102
chr11:120276827|120280159	ARHGEF12	0.120266	0.246819	0.446363	0.171844	0.489416	0.79387	1.23757	5.25222	1.82466	0.562076	2.74357	0.656576	3.25685	2.11073	1.14486	1.64186	3.97377	1.8154	2.68065	1.98009	0.308903	2.15356	2.17036	4.13591	0.851946	0.889386	0.766985	0.90881	0.751401	1.19545
chr11:120276827|120302620	ARHGEF12	0	0	0	0	0	0.117128	0	0	0	0.0301112	0.363606	0	0	0.592487	0.0420906	0.0336791	0.250598	0.0666204	0.257049	0.495023	0.0308903	0.496975	0.385064	0.186302	0.18256	0	0.121103	0.0590136	0.0426933	0.166034
chr11:120310838|120348235	ARHGEF12	0	0	0	0	0	0.0910999	0.0281267	0.431153	0	0	0.0991653	0.0359768	0	0	0.0252543	0.0505187	0	0.0499653	0.0734424	0.264012	0	0.0993951	0.245041	0	0.0709955	0	0.0403676	0.106225	0.0426933	0.166034
chr11:120343759|120348235	ARHGEF12	0.0343618	0.0888549	NA	0.0224144	0.104875	0.234257	0.103131	0.587935	0.826262	0.190704	0.826378	NA	1.31068	0.740608	0.286216	0.202075	0.859193	0.299792	0.29377	0.990046	0.0411871	0.762029	0.700116	0.745208	NA	NA	0.161471	0.25966	0.179312	0.166034
chr11:120345269|120348235	ARHGEF12	0.103085	0.0394911	0.0991918	0.0896576	0.279667	0.494542	0.206262	1.45024	1.48039	0.301112	2.37997	0.350773	1.15181	0.740608	0.227289	0.345211	1.21719	0.516308	1.32196	NA	0.144155	0.828292	2.52042	1.19233	0.831662	NA	0.787169	0.590136	0.426933	0.531309
chr11:120346049|120348235	ARHGEF12	0.0601332	NA	0.185985	0.0298859	NA	0.117128	0.140633	0.627131	0.344276	0.291075	1.18998	0.143907	0.834072	0.518426	0.17678	0.101037	0.930792	NA	0.587539	1.15505	0.0720775	1.02708	0.980162	0.670687	0.395546	NA	0.403676	0.306871	0.162234	0.265655
chr11:120347370|120348235	ARHGEF12	0.0601332	0.0394911	0.0867928	0.0224144	0.20975	0.312342	0.159384	0.156783	NA	0.0702595	1.28915	0.233849	0.556048	0.407335	0.185198	0.151556	0.751794	0.349757	0.367212	1.25406	0.123561	0.828292	0.805133	0.707948	0.567964	NA	0.42386	0.118027	0.111002	0.232448
chr11:120916383|120930794	TBCEL	0	0	0	0	0	0.169186	0.150009	0.352761	0.13771	0.110408	0.628047	0.0989361	0	0.185152	0	0.0841979	0	0.0666204	0	0.330015	0.0308903	0.298185	0.66511	0.111781	0.233271	0	0.111011	0	0.0426933	0
chr11:125104941|125109624	PKNOX2	0.0429523	0.0394911	0	0.0149429	0	0	0	0	0	0	0	0	0	0	0	0.109457	0.0715994	0	0	0	0	0	0	0	0	0	0	0	0	0
chr11:12785726|12785981	TEAD1	0.0171809	0.0296183	0.0867928	0.0149429	0.0233055	0.0520571	0.0281267	0.195978	0.481986	NA	0.0991653	0.0629593	0.397177	0.222182	0.0336724	0.0420989	NA	NA	0.183606	0.165008	0.0617807	0.132527	0.105017	NA	NA	NA	0.0605515	NA	NA	0.132827
chr11:130130751|130131824	ZBTB44	0.652875	0.829312	1.53747	0.926462	1.58478	0.950042	2.05325	5.76177	7.50521	1.33493	4.33022	1.43907	8.0627	6.77657	2.75272	2.07969	6.08595	2.9313	8.66621	6.10528	1.35918	13.9484	8.82146	7.41482	2.282	9.8623	3.66336	3.63524	1.78458	4.64895
chr11:13435077|13443385	BTBD10	0.0687236	NA	0.136389	0.0298859	0.104875	0.0780856	0.0281267	0.587935	0.619696	0.210779	0.694157	0.269826	NA	0.370304	0.159944	0.101037	0.178998	0.283136	0.477376	0.495023	0.113265	0.662634	0.630104	0.372604	0.162275	NA	0.232114	0.0472109	0.12808	0.464895
chr11:13435077|13466728	BTBD10	0.0429523	NA	0.0991918	0.0821862	0.139833	0.130143	0.0750044	0.431153	0.309848	0.120445	0.628047	0.0629593	0.357459	0.259213	0.17678	0.0757781	NA	0.149896	0.734424	0.42902	0.092671	0.662634	0.245041	0.186302	0.405689	NA	0.191746	0.224252	0.119541	0.664136
chr11:16117542|16119234	SOX6	0	0	0.0371969	0.0149429	0.0815694	0.0390428	0	0.27437	0	0	0	0	0	0	0	0	0	0	0	0.0990046	0	0	0	0.111781	0	0	0	0.0472109	0	0
chr11:16205432|16208501	SOX6	0.0257714	0	0.0495959	0.0224144	0.0349583	0.0260285	0.0281267	0.156783	0	0	0.13222	0	0.357459	0.111091	0	0.0252594	0.107399	0	0.330491	0.0990046	0.0514839	0.331317	0.175029	0	0	0	0	0	0	0
chr11:18312989|18314523	HPS5	0.0343618	0.0691094	0.0247979	NA	NA	0.0650713	0.187511	0.431153	NA	0.0802966	0.363606	0.116924	0.476613	0.222182	0.109435	0.0505187	0.286398	0.0999305	NA	NA	0.0514839	0.364449	0.66511	0.260823	NA	NA	0.0706434	0.0708164	NA	NA
chr11:19371920|19372574	NAV2	0	0	0	0	0	0.0520571	0	0.156783	0.172138	0.0401483	0.0991653	0.0899419	0.278024	0.148122	0.0589268	0.0757781	0	0.133241	0	0.0990046	0	0.0662634	0.245041	0	0.0608533	0	0.131195	0.0708164	0.0768479	0.0996204
chr11:22225350|22249132	ANO5	0	0	0	0.0597718	0.0349583	0.0910999	0.0750044	0.431153	0.481986	0.0802966	0.958598	0.269826	0.87379	0.518426	0.13469	0.286273	0	0.224844	0.477376	0.330015	0.0823743	0.331317	0.350058	0.223562	0.36512	0	0.151379	0.212449	0.102464	0.431689
chr11:22225350|22261230	ANO5	0.0343618	0.128346	0.0867928	0.0149429	0.407847	0.143157	0.159384	0.82311	1.03283	0.160593	0.892488	0.206866	1.03266	1.14794	0.336724	0.353631	NA	0.383067	0.991473	0.561026	0.133858	0.795161	0.770127	0.633427	0.375262	NA	0.191746	0.283265	0.170773	0.896584
chr11:22239792|22261230	ANO5	0	0.0296183	0	0.0448288	0	0.0650713	0.0187511	0	0.309848	0.0401483	0.264441	0.0359768	0	0.370304	0.0336724	0.117877	0	0.0416377	0.220327	0.264012	0.0308903	0.165658	0.210035	0.0745208	0.111564	0	0.100919	0.0708164	0.119541	0.132827
chr11:22257709|22261230	ANO5	0	0.276437	0.0619949	0	0.104875	0.0390428	0.112507	0	0.240993	0	0	0	0	0.0740608	0.0420906	0	0	0	0.146885	0	0	0	0	0	0	0	0	0	0	0
chr11:22257709|22284589	ANO5	0	0.0789821	0	0.0597718	0.20975	0.0260285	0.131258	0.156783	0.447558	0.0401483	0	0	0.436895	0	0.0505087	0.0420989	0.465396	0	0	0	0.0308903	0	0	0	0	0	0	0.0944218	0	0.0664136
chr11:22271783|22284589	ANO5	0.18899	NA	0.0991918	0.171844	0.0815694	0.0910999	NA	0.509544	0.172138	0.0602225	NA	NA	0.278024	0.0740608	0.0841811	NA	0.250598	NA	0.403933	0.132006	0.092671	0.430712	0.175029	0.260823	NA	NA	0.0605515	0.106225	0.0768479	NA
chr11:22696396|22707335	GAS2	0.111676	0.0987277	0.0867928	0.0597718	0.151486	0.286314	0.178135	0.744718	0.791834	0.210779	0.363606	0.359768	2.26391	0.629517	0.126272	0.0420989	0.608595	0.216516	0.403933	0.792037	0.25742	0.430712	0.875145	0.484385	0.18256	NA	0.191746	0.507517	NA	0.498102
chr11:22696396|22777499	GAS2	0	0	0	0	0.0233055	0.104114	0.08438	0	0	0.0702595	0.165276	0.10793	0.754636	0.296243	0.0673449	0.0505187	0.286398	0.108258	0.183606	0.132006	0.0411871	0.331317	0.280046	0.298083	0.162275	0	0.100919	0.106225	0.0512319	0.132827
chr11:22856453|22859910	NA	0.0257714	NA	0.0619949	NA	0.163139	0.0520571	NA	0.666327	0.344276	0.0602225	0.165276	0.0359768	0.278024	0.222182	0.168362	0.0252594	0.465396	0.116586	0.440655	0.0990046	0.0720775	0.298185	0.91015	0.186302	0.0405689	NA	0.121103	0.271463	0.111002	0.0996204
chr11:31474265|31484852	IMMP1L	0.0429523	0	0.0495959	0	0.0699166	0	0	0.117587	0.309848	0	0.0991653	0.0269826	0	0.296243	0.0589268	0	0	0	0.367212	0.066003	0.0308903	0.265054	0.245041	0.149042	0	0	0.0504595	0.118027	0.0426933	0
chr11:32948703|32956981	QSER1	0.111676	0.0296183	0.136389	0.0971291	0.151486	0.104114	0.33752	0.509544	0.481986	0.150556	0.760267	0.116924	1.82701	0.333274	0.143108	0.193655	0.286398	0.199861	0.844588	0.165008	0.123561	1.39153	0.210035	1.04329	0.202844	NA	0.353217	0.295068	0.111002	0.464895
chr11:33307959|33309057	HIPK3	1.02226	1.07613	1.74825	1.51671	2.79667	2.5508	3.20644	13.2481	11.8087	3.44272	14.0815	2.86015	15.6885	11.4054	3.83866	5.29605	7.98333	3.67245	12.3383	8.6134	1.83283	20.2766	10.3967	9.27784	4.87841	8.30093	4.48081	3.8949	2.76652	7.27229
chr11:33307959|33350179	HIPK3	0.0171809	0	0	0	0.0349583	0.0650713	0.0468778	0.391957	0.481986	0.0903337	0.231386	0.0629593	0.51633	0.444365	0.0841811	0.0757781	0	0.0582928	0.183606	0.0990046	0.0308903	0.463844	0.175029	0.0745208	0.0608533	0	0.151379	0.0354082	0.0853865	0.265655
chr11:34093273|34098189	CAPRIN1	0.0171809	0	0	0.0896576	0	0.0650713	0.08438	0.235174	0.275421	0.0401483	0.363606	0.0719535	0	0.185152	0.0505087	0.0336791	0.214798	0.116586	0.257049	0.396018	0.0205936	0.132527	0.140023	0.0745208	0	0	0.111011	0	0.0939252	0.166034
chr11:34111726|34113603	CAPRIN1	0.0515427	0	0.0619949	0	0.0932222	0	0.0656289	0	0	0.0301112	0	0.0539651	0	0.333274	0.0505087	0	0	0	0	0.066003	0.0617807	0.0993951	0	0	0	0	0	0.0472109	0.025616	0
chr11:34978931|34999729	PDHX	0.0429523	NA	0.0743938	NA	0.186444	0.143157	0.103131	NA	0.481986	0.230853	NA	0.197872	NA	0.407335	0.0925992	0.0589385	NA	0.0749479	0.477376	0.0990046	0.0514839	0.331317	0.280046	0.409864	0.141991	NA	0.111011	0.212449	0.119541	0.232448
chr11:36248635|36248980	LDLRAD3	0.0687236	0.138219	0.161187	NA	NA	0.234257	0.112507	0.117587	NA	0.220816	0.264441	0.0809477	NA	0.148122	0.109435	0.0757781	0.143199	0.0666204	0.110164	0.42902	0.0411871	0.364449	0.350058	0.298083	0.111564	NA	0.0908272	0.0590136	NA	0.199241
chr11:3752621|3774638	NUP98	0.0343618	0.0197455	0	0.0298859	0	0	0	0	0.0688551	0.0501854	0.264441	0.044971	0.675201	0.185152	0	0	0.107399	0.0333102	0	0.0990046	0	0.19879	0	0.260823	0.111564	0	0.121103	0.0590136	0	0.232448
chr11:45883611|45893784	CRY2	0	0	0.0371969	0	0	0.0650713	0.0562533	0	0.240993	0	0.396661	0.0719535	0.158871	0.296243	0.101017	0.126297	0.178998	0.166551	0.183606	0.264012	0.0823743	0.364449	0.315052	0.111781	0.0608533	0	0.0807353	0.0590136	0.0683092	0.166034
chr11:46098305|46113774	PHF21A	0	0.1086	0	0	0.349583	0.338371	0.346895	1.25426	1.13611	0.250927	2.9419	0.72853	1.58871	1.66637	0.420906	0.732521	1.28879	0.824427	0	1.94709	0.226529	1.59032	0	0.93151	0	0	0	0.566531	0	1.32827
chr11:46105717|46113774	PHF21A	NA	0.128346	0.0991918	0.0298859	0.139833	0.0780856	0.0281267	0.235174	0.413131	0.0602225	0.793322	0.143907	0.119153	0.111091	0.159944	0.303112	0.286398	0.283136	0.367212	0.957044	0.0308903	0.629502	0.385064	0.484385	0.466542	NA	0.343125	0.212449	0.0683092	0.464895
chr11:57258697|57259335	SLC43A1	0.0429523	0.0592366	0.0619949	0.0971291	0.0815694	0.208228	0.215638	0.313566	0.172138	0.0602225	0.165276	0.0899419	0.675201	0.481395	0.0925992	0.185235	0.894992	0.0499653	0.587539	0.198009	0.0617807	1.09335	0.280046	0.409864	0.101422	NA	0.121103	0.118027	0.0853865	0.365275
chr11:58317259|58318705	LPXN	0.274895	0.335674	0.433964	0	0.734125	0.650713	0.459402	2.31255	0	0	0	0.935396	1.86673	0	0.698703	0.40415	0	0.832754	0	0	0	0	0	1.45316	0	1.17597	0	0	0	0
chr11:59426339|59426942	PATL1	0	0	0.0371969	0.0149429	0.0932222	0	0.0562533	0	0	0.0301112	0.396661	0.0269826	0	0.222182	0.0589268	0	0	0	0.110164	0.0990046	0	0	0.175029	0.0745208	0	0	0.171562	0.118027	0.0597706	0
chr11:61133517|61135470	TMEM138	0.0171809	0	0.0495959	0	0	0.0260285	0	0	0.309848	0.0501854	0.330551	0.10793	0	0.185152	0.0925992	0.0589385	0	0.0416377	0.257049	0.264012	0.113265	0.331317	0.315052	0.372604	0	0	0.0908272	0	0.0512319	0
chr11:61205097|61205585	SDHAF2	0.0859046	0.0197455	NA	NA	0.0699166	0.0390428	0.0281267	0.195978	0.13771	0.0802966	0.561937	NA	NA	0.259213	0.0589268	NA	0.286398	0.116586	0.257049	0.264012	0.0514839	0.331317	NA	0.111781	0.263698	NA	NA	NA	0.0768479	NA
chr11:63486174|63488504	RTN3	0	0	0	0	0	0	0.0562533	0.195978	0.275421	0.0802966	0.297496	0.044971	0.357459	0	0.075763	0.0252594	0	0.0333102	0.110164	0.066003	0	0.19879	0.245041	0.149042	0	0	0.0605515	0.0590136	0.0939252	0.0664136
chr11:64525251|64526176	PYGM	0.0773141	0.187583	0.136389	NA	0.198097	0.2733	0.243764	1.17587	0.688551	0.150556	0.561937	0.188878	NA	0.777639	0.319888	0.37889	1.03819	NA	0.367212	NA	NA	NA	NA	0.633427	0.334693	NA	0.252298	0.200646	NA	0.332068
chr11:66407171|66407594	RBM14-RBM4	NA	NA	0.0743938	0.0149429	0.128181	0.195214	0.187511	0.82311	0.516414	0.24089	1.75192	1.0883	1.07238	2.5551	0.193617	0.39573	0.787593	0.657876	0.954752	1.58407	0.0823743	1.12648	0.91015	0.745208	0.943226	NA	0.756893	0.271463	0.196389	NA
chr11:67934449|67942650	SUV420H1	0	0	0.0371969	0	0	0.0260285	0	0	0.309848	0.0501854	0.264441	0.0809477	0	0.222182	0.0505087	0.0420989	0.178998	0.0582928	0.146885	0.264012	0	0.331317	0.140023	0.298083	0.263698	0	0.0706434	0.0944218	0.025616	0.166034
chr11:68282496|68287119	PPP6R3	NA	0.0592366	0.0495959	0.0672432	0.128181	0.169186	0.0375022	0.54874	0.860689	0.120445	0.528882	0.0989361	NA	0.481395	0.159944	0.134717	0.429596	0.124913	0.514097	0.264012	0.0617807	NA	0.805133	0.149042	0.111564	NA	NA	NA	NA	NA
chr11:68318589|68331900	PPP6R3	0.0515427	0	0	0.0448288	0.0582639	0	0.0281267	0.0783914	0	0	0	0	0	0.111091	0.0252543	0.0420989	0.0715994	0.0249826	0.220327	0	0.0205936	0.132527	0	0	0	0	0	0	0.0426933	0
chr11:68359044|68367962	PPP6R3	0	0.0888549	0	0.0298859	0.0932222	0	0.0187511	0.0783914	0	0	0	0	0.119153	0	0	0	0	0	0.0734424	0	0	0.132527	0	0.0745208	0	0	0.0201838	0	0	0
chr11:70200407|70208594	PPFIA1	0	0	0.0247979	0	0	0.0260285	0	0.27437	0.0688551	0.0802966	0.198331	0.0719535	0.556048	0.185152	0.075763	0	0.501196	0.0333102	0.183606	0	0	0.165658	0.280046	0	0.172418	0	0.141287	0.0944218	0.0341546	0.166034
chr11:70218321|70224301	PPFIA1	0.0429523	0.167837	0.12399	0.0298859	0.233055	0.3644	0.356271	1.92059	1.65252	0.351298	1.28915	0.17089	2.06532	1.99964	0.505087	0.252594	1.28879	0.458015	1.9095	0.42902	0.133858	2.6174	0.735122	0.968771	0.699813	NA	0.666066	0.483912	0.341546	0.431689
chr11:72695133|72700142	FCHSD2	0	0	0.0495959	0	0	0.0910999	0.08438	0.235174	0.275421	0.0702595	0.330551	0.0179884	0.357459	0.481395	0	0.101037	0.429596	0.0999305	0.257049	0.231011	0.0720775	0.331317	0.175029	0	0.263698	0	0.0807353	0	0	0
chr11:73418465|73429763	RAB6A	0.0515427	0.0296183	0.111591	0.156901	0.174792	0.0650713	0.150009	0.431153	0.206565	NA	0.396661	0.0359768	0.87379	0.555456	0.109435	0.151556	0.214798	0.183206	0.257049	0.0990046	0.0514839	0.662634	0.420069	0.447125	0.0912799	NA	0.181654	0.200646	0.0768479	0.265655
chr11:73418465|73431944	RAB6A	0.0429523	0	0	0.0224144	0	0	0.150009	0.117587	0.13771	0.0401483	0.264441	0	0.119153	0.185152	0.109435	0	0	0.0832754	0.183606	0	0.0308903	0.265054	0.245041	0.335344	0.0405689	0	0	0.0236055	0.0768479	0
chr11:74570203|74574066	XRRA1	0	0.0493638	0.0495959	0	0.0349583	0	0	0.352761	0.0688551	0.0501854	0	0	0.198589	0	0	0.0252594	0.429596	0.0249826	0	0.0990046	0.0205936	0.0993951	0.0700116	0	0	0	0	0	0.0170773	0
chr11:77330651|77336863	CLNS1A	0.0601332	0.148092	0.0371969	0.0971291	NA	0.104114	0.271891	0.744718	0.413131	0.160593	0.760267	0.044971	1.39012	0.407335	NA	0.319952	0.501196	0.108258	0.624261	NA	NA	0.496975	0.315052	0.409864	0.334693	NA	0.333033	0.212449	NA	NA
chr11:77394755|77404656	RSF1	0.0343618	NA	0.0619949	0.0672432	0.0582639	0.0520571	NA	0.195978	0.206565	NA	0.0661102	0.0179884	0.595766	0.148122	0.0589268	0.0673583	0.178998	0.0832754	0.110164	NA	NA	0.0993951	0.210035	0.149042	NA	NA	0.0807353	NA	NA	0.0664136
chr11:77409532|77413540	RSF1	0	0	0.0867928	0	0	0.0260285	0.0937555	0	0.206565	0	0.330551	0	0.635483	0.259213	0.0925992	0.126297	0.178998	0	0.403933	0.0990046	0.0308903	0.265054	0.245041	0.149042	0	0	0.121103	0.106225	0.0426933	0.199241
chr11:77830228|77832220	ALG8	0	0.0394911	0.0371969	0.0149429	0	0	0.0281267	0.117587	0	0	0	0	0	0	0	0.0252594	0.0715994	0	0	0	0	0	0	0.111781	0.0709955	0	0	0	0	0
chr11:78176922|78204241	NARS2	0.0429523	0.0493638	0	0.0373573	0.0233055	0	0.0281267	0	0.309848	0	0.297496	0	0	0.259213	0	0	0	0.0416377	0.110164	0.165008	0	0.132527	0	0	0.101422	0	0.0403676	0.0354082	0.0768479	0
chr11:82984690|82991303	CCDC90B	0.0257714	0	0	0.0597718	0.0349583	0.0260285	0	0.156783	0.309848	0.0401483	0.13222	0	0.635483	0	0.0925992	0.0673583	0	0.0749479	0.29377	0	0	0.0662634	0	0.298083	0	0	0.0403676	0.0708164	0.0426933	0
chr11:8435042|8486369	STK33	0.0859046	0.0789821	0.0371969	NA	0.104875	NA	0.08438	0.235174	0.481986	NA	0.13222	NA	0.51633	NA	0.0841811	0.0252594	0.0715994	0.0582928	0.183606	0.165008	0.0411871	0.231922	0.140023	NA	NA	NA	0.151379	0.0944218	0.0597706	0.232448
chr11:85685751|85695016	PICALM	0.0515427	0.0691094	0.0619949	0.0373573	0.128181	0.0260285	0.0281267	0.156783	0.206565	0.0702595	0.264441	0.10793	NA	0.111091	0.0336724	0.0589385	0.644395	0.133241	0.257049	0.066003	0.0308903	0.695766	0.245041	0.298083	0.0608533	NA	0.111011	0.0944218	0.025616	NA
chr11:85685751|85742653	PICALM	0.0687236	NA	0.0991918	0.104601	NA	0.286314	0.440651	2.15576	0.516414	0.260964	1.28915	0.161895	0.595766	1.48122	0.345143	0.37889	0.680194	0.258154	1.10164	1.28706	0.123561	1.82224	0.980162	1.49042	0.27384	NA	0.292665	0.755375	0.281775	0.697343
chr11:85701293|85742653	PICALM	0.0257714	0	0	0	0	0.0780856	0.0562533	0.862305	0	0	0.661102	0.197872	0.119153	0.629517	0.159944	0.117877	0	0.133241	0.220327	0.330015	0.0308903	0.530107	0	0.447125	0.121707	0	0.151379	0.0944218	0.0768479	0.132827
chr11:85707869|85714494	PICALM	0.0257714	NA	0.0495959	0.0821862	0.0699166	0.169186	0.140633	0.470348	0.688551	0.281038	1.52053	0.197872	0.0794354	0.999821	0.143108	0.185235	0.357997	0.133241	0.91803	0.264012	0.123561	1.259	0.595098	0.484385	0.537537	NA	0.272482	0.247857	0.12808	0.63093
chr11:85707869|85742653	PICALM	0.120266	0.0394911	0.0619949	0.164372	0.221403	0.598656	0.468778	2.07737	2.34108	0.732707	2.24775	0.584622	2.38306	2.14776	0.547177	0.471508	1.86158	0.849409	3.08458	2.34311	0.175045	2.6174	2.34539	2.19836	0.486826	0.167995	0.746801	0.849796	0.555012	1.99241
chr11:85718585|85742653	PICALM	0	0	0.0371969	0	0.0466111	0.130143	0.159384	0	0.550841	0.0602225	0.958598	0.0359768	1.50927	0.296243	0.0841811	0.109457	0.286398	0.0999305	0.146885	0.066003	0	0.662634	0	0.260823	0.202844	0	0.21193	0.141633	0.0768479	0.298861
chr11:85722073|85742653	PICALM	0.0515427	0	0	0	0.163139	0.0780856	0	0.156783	0.0688551	0	0.628047	0.0539651	0	0.185152	0.0505087	0.0757781	0.0715994	0.0249826	0.183606	0.132006	0.0514839	0	0.245041	0	0.0811377	0	0.0807353	0.118027	0	0
chr11:85733410|85742653	PICALM	0	0	0	0.0821862	0.139833	0	0.112507	0.27437	0	0.0802966	0.363606	0	0.119153	0.111091	0.0673449	0.101037	0.501196	0.0832754	0.29377	0.42902	0	0.331317	0	0.260823	0	0	0.161471	0.200646	0	0.332068
chr11:86778736|86802437	TMEM135	0.0171809	0	0	0	0.0932222	0.0520571	0.131258	0	0.206565	0.0602225	0	0.044971	0.317742	0.111091	0	0.0252594	0.143199	0	0.257049	0	0	0.231922	0.525087	0.0745208	0.0304266	0	0.0908272	0.0472109	0.0512319	0
chr11:92881819|92899182	SLC36A4	0	0.0394911	0.0495959	0	0.0699166	0	0	0	0.172138	0	0.13222	0	0.595766	0	0.0673449	0	0.501196	0	0.110164	0	0	0.132527	0	0	0.0608533	0	0	0	0	0
chr11:93480463|93493024	C11orf54	0	0	0	0.0298859	0	0.0260285	0.0281267	0.195978	0.0688551	0.150556	0.363606	0.10793	0	0.296243	0.075763	0.0505187	0.393797	0.0582928	0.257049	0.132006	0.0617807	0	0.560093	0.149042	0.0304266	0	0.0403676	0.0472109	0.0512319	0
chr11:94528177|94533477	AMOTL1	0.0429523	NA	0.0371969	0.0298859	NA	0.0910999	0.0750044	NA	0.206565	0.0501854	0.528882	0.116924	0.397177	0.518426	0.0505087	0.0252594	NA	0.0832754	0.146885	0.132006	NA	0.0993951	NA	NA	0.0912799	NA	0.0706434	0.0354082	0.0597706	0.199241
chr11:94532556|94533477	AMOTL1	0	0	0.0743938	0	0	0.130143	0.0562533	0.313566	0.206565	0.100371	0.628047	0.332785	0.556048	0.8517	0.126272	0.227334	0.680194	0.183206	0.367212	0.231011	0.0308903	0.364449	0.455075	0.298083	0.27384	0	0.403676	0.12983	0.179312	0.265655
chr12:101790177|101799759	ARL1	NA	0.0493638	NA	0.0224144	0.0466111	0.0780856	0.0468778	0.313566	0.826262	0.110408	0.198331	0.0179884	0.357459	0.0740608	0.168362	0.0589385	0.429596	0.108258	0.330491	0.231011	0.0514839	0.496975	0.210035	0.149042	0.152133	NA	0.121103	0.106225	NA	0.199241
chr12:102023212|102074307	MYBPC1	0.0601332	0	0	0.0896576	0	0.117128	0.131258	0.156783	0.344276	0.0602225	1.65276	0.27882	0	0.592487	0.235707	0.109457	0.572795	0	0.624261	0.330015	0.123561	0.695766	0.245041	0.111781	0	6.16641	0.47432	0.12983	0.239082	0.265655
chr12:102173930|102183835	GNPTAB	0.0257714	NA	NA	0.0747147	0.0815694	0.0260285	0.103131	0.391957	0.275421	0.150556	0.13222	NA	0.436895	0.111091	0.075763	0.0841979	NA	0.108258	0.29377	0.231011	0.0205936	0.298185	0.140023	NA	0.121707	NA	NA	0.0944218	0.025616	0.232448
chr12:105385490|105389804	C12orf45	0.0257714	0	0	0.0747147	0	0	0.0656289	0.391957	0.172138	0.0501854	0.231386	0.134913	0.51633	0.222182	0.101017	0.0589385	0	0.0499653	0.477376	0.264012	0.0514839	0.165658	0.385064	0.223562	0.0608533	0	0.0504595	0.0708164	0.0853865	0
chr12:107236367|107237725	RIC8B	0.0515427	0.0592366	0.0371969	0.0523003	0.0582639	0.0650713	0.131258	0.509544	0.550841	0.0602225	0.363606	0.125919	0.198589	0.259213	0.117854	0.117877	0.322197	0.133241	0.367212	0.165008	0.0617807	0.19879	0.455075	0.372604	NA	NA	0.100919	0.177041	0.0939252	NA
chr12:109046048|109048186	CORO1C	0.549789	0.187583	0.533156	0.433345	1.21189	1.01511	1.37821	4.19394	4.47558	0.863189	6.7763	1.18723	6.67258	2.96243	1.49842	1.25455	4.90456	1.23248	4.92064	3.53116	0.731071	6.26189	4.37572	3.87508	1.3692	NA	1.47342	1.35731	0.606244	3.35389
chr12:109660312|109661709	ACACB	0	0	0	0	0	0	0.0562533	0.195978	0.206565	0	0.165276	0	0.317742	0.148122	0.0336724	0.109457	0	0.0999305	0.29377	0.0990046	0.0205936	0	0.210035	0.223562	0.0304266	0	0.0605515	0	0.025616	0.132827
chr12:110729825|110734542	ATP2A2	NA	0.197455	0.185985	0.0821862	0.151486	0.0650713	0.131258	1.17587	0.860689	0.140519	0.330551	0.152901	1.82701	0.333274	0.345143	0.151556	0.322197	NA	NA	0.594027	0.0823743	1.29214	0.945156	0.819729	0.395546	NA	0.272482	0.247857	0.18785	NA
chr12:110734404|110734542	ATP2A2	0	0.0296183	0.0867928	0.0448288	0	0	0.0187511	0.352761	0	0	0	0.0179884	0.397177	0	0.0168362	0.0926176	0.787593	0.0499653	0.220327	0	0.0823743	0.165658	0	0	0.141991	0	0.0302757	0	0	0.199241
chr12:110764195|110765822	ATP2A2	0	0	0.0867928	0.0224144	0	0.0650713	0	0.391957	0.240993	0.0802966	0.231386	0.0539651	0.238306	0.296243	0.109435	0	0	0.124913	0.257049	0.0990046	0.0514839	0	0	0.335344	0.152133	0	0.0706434	0.0590136	0.025616	0
chr12:110778464|110780253	ATP2A2	0	0	0	0	0.0349583	0.117128	0.0187511	0.195978	0.378703	0.0602225	0.363606	0.0629593	0.278024	0.259213	0	0	0.107399	0.133241	0.257049	0.231011	0	0.231922	0	0.0745208	0.0709955	0	0.141287	0.0236055	0.0341546	0
chr12:111990084|111990781	ATXN2	0.0171809	0	0	0.0224144	0	0.0390428	0	0.117587	0	0.0602225	0.0661102	0	0.278024	0.0740608	0.0841811	0.0589385	0	0.0499653	0.29377	0.066003	0.0308903	0.132527	0	0.111781	0.0608533	0	0	0.0708164	0.0341546	0.232448
chr12:111990084|111993723	ATXN2	0.137447	0.276437	0.223181	0.25403	0.279667	0.195214	0.206262	1.60702	2.34108	0.371372	1.09082	NA	0.913507	0.92576	0.294634	0.37889	1.53939	0.416377	1.54229	1.02305	0.247123	1.59032	1.64527	1.26685	0.507111	NA	0.322941	0.483912	0.333007	0.796964
chr12:111991962|111993723	ATXN2	0.0429523	0.0987277	0.0495959	NA	0.0466111	NA	NA	0.470348	0.103283	0.180667	0.231386	0.0359768	NA	0.148122	0.0841811	0.0841979	0.393797	0.108258	NA	NA	0.0514839	0.165658	0.210035	0.111781	0.0709955	NA	0.0706434	0.106225	0.025616	0.166034
chr12:112371690|112381173	TMEM116	0.111676	0.0691094	0.161187	0.0747147	0.174792	0.0650713	0.225013	0.431153	0.791834	0.230853	0.231386	0.0899419	0.675201	0.296243	0.151526	0.202075	0.465396	0.224844	0.257049	0.462021	0.133858	0.960819	0.385064	0.335344	0.253555	NA	0.151379	0.271463	0.0768479	0.365275
chr12:11273609|11276922	NA	0.146038	0	0.136389	0	0.0932222	0.117128	0.121882	1.05828	0.309848	0.17063	0.396661	0.0719535	0	0.703578	0.260961	0.159976	0	0.0749479	0	0	0.0514839	0.563239	0.350058	0.223562	0	0	0	0.200646	0	0
chr12:112757029|112757546	HECTD4	0	0	0	0	0	0.0520571	0.0281267	0.117587	0	0.0602225	0.462771	0.134913	0	0.296243	0.0505087	0.0589385	0	0	0.146885	0.132006	0.0205936	0.165658	0.105017	0	0.0405689	0	0.0706434	0	0.025616	0.0664136
chr12:1136914|1137738	ERC1	NA	0.0592366	0.0495959	0.0523003	NA	0.0520571	0.121882	0.0783914	0.275421	0.0301112	0.396661	0.044971	0.476613	0.111091	0.0336724	0.0420989	0.143199	NA	0.367212	NA	0.0617807	0.265054	0.66511	0.111781	0.0709955	NA	0.0504595	0.0354082	0.025616	NA
chr12:116534474|116549317	MED13L	0.094495	0.128346	0.12399	0.0448288	0.139833	0.260285	0.159384	0.509544	0.9984	0.190704	1.05776	0.0989361	0.476613	0.444365	0.17678	NA	0.393797	NA	0.881309	0.264012	0.0823743	0.960819	1.05017	0.633427	0.283982	NA	0.0908272	0.472109	0.179312	NA
chr12:116668338|116675510	MED13L	0.463885	0.365292	0.48356	0.724733	1.39833	0.520571	0.534406	4.82107	3.33947	0.562076	1.3222	0.269826	2.66109	1.11091	0.58085	0.682003	1.64679	0.574601	1.54229	1.45207	0.370684	2.31922	2.06534	1.22959	0.63896	NA	0.47432	0.861599	NA	0.929791
chr12:120995085|120995485	RNF10	NA	0.0296183	0.111591	0.0373573	0.128181	0.0910999	NA	0.783914	0.826262	0.0602225	0.297496	0.0629593	NA	0.296243	0.0505087	NA	0.214798	0.091603	0.220327	0.363017	0.0411871	0.39758	0.66511	0.335344	NA	NA	0.0807353	0.141633	0.0597706	0.0996204
chr12:121220458|121222396	SPPL3	0	0	0.0619949	0.0672432	0	0.117128	0.103131	0.470348	0.516414	0.150556	0.429716	0.17089	0	0.592487	0.0673449	0.143136	0.286398	0.0666204	0.587539	0.231011	0	0.596371	0.280046	0.335344	0.395546	0	0.0706434	0.165238	0	0.132827
chr12:122181535|122190129	TMEM120B	0	0	0	0.0298859	0.0349583	0.0520571	0.0562533	0.156783	0.309848	0.0401483	0.231386	0.0269826	0.278024	0.185152	0.117854	0.0252594	0.465396	0.0582928	0.146885	0.198009	0.0617807	0.298185	0.280046	0.149042	0.344835	0	0.0706434	0.0354082	0.0426933	0.0996204
chr12:122181535|122199644	TMEM120B	0.0257714	0	0.0247979	0.104601	0	0.0520571	0.0281267	0	0.413131	0	0	0.044971	0	0	0	0	0.143199	0	0.220327	0.066003	0	0.165658	0	0	0	0	0.0605515	0.0472109	0	0.166034
chr12:122825300|122826244	CLIP1	0.0429523	0.0592366	0.198384	0.0523003	0.256361	0.0910999	0.234389	0.705522	1.41153	0.431594	1.22304	0.350773	0.913507	0.666547	0.319888	0.328372	0.357997	0.266481	0.771146	0.495023	0.195639	1.15961	1.15519	0.819729	0.618675	NA	0.454136	0.224252	0.273237	1.19545
chr12:122861936|122865105	CLIP1	0	0	0.0619949	0	0.0466111	0.143157	0.112507	0	0.275421	0.110408	0.231386	0	0.714919	0.148122	0.17678	0.202075	0	0.124913	1.13836	0.231011	0	0.795161	0.805133	0.447125	0.111564	0	0.161471	0.247857	0	0.166034
chr12:12397196|12397589	LRP6	0.111676	0.0789821	0	0	0	0.195214	0.0937555	0.27437	0.516414	0.17063	0.429716	0.116924	0.556048	0.518426	0	0.126297	0	0.133241	0.367212	0.264012	0.0514839	0.463844	1.01517	0.149042	0.121707	0	0	0	0.0512319	0
chr12:123983091|123984083	RILPL1	NA	0.0197455	0.0371969	NA	0.0233055	0.286314	NA	0.391957	0.275421	0.0602225	0.694157	0.197872	0.714919	0.370304	0.151526	0.159976	0.357997	0.0416377	0.367212	0.363017	NA	0.132527	0.245041	NA	NA	NA	0.100919	0.153435	0.0512319	0.365275
chr12:124071294|124074996	TMED2	0	0.0592366	0.0371969	0.0448288	0	0	0	0.27437	0.447558	0	0	0	0	0.185152	0	0.0420989	0	0.0333102	0.110164	0.165008	0	0.39758	0	0	0	0	0	0.0354082	0	0
chr12:124904503|124915333	NCOR2	0.0171809	0.207328	0.0247979	0.0149429	0.0815694	0.0910999	0.121882	0.666327	0.240993	0.0702595	0.165276	0.161895	0.278024	0.555456	0.109435	0.235754	0.393797	0.108258	0.367212	0.0990046	NA	0.430712	0.280046	0.149042	0.111564	NA	0.0908272	0.0590136	NA	0.166034
chr12:124904503|124922542	NCOR2	0	0.0197455	0	0	0.128181	0	0	0.235174	0	0	0.264441	0.0989361	0.119153	0.222182	0.0673449	0.0673583	0.501196	0.0499653	0.29377	0.066003	0	0.231922	0.140023	0.149042	0.0405689	0	0.181654	0.0472109	0	0
chr12:129293333|129299615	SLC15A4	0.0687236	0	0	0.0224144	0	0.117128	0.215638	0.587935	0.619696	0.120445	0.198331	0.116924	0.436895	0.444365	0.159944	0.143136	0.286398	0.116586	0.624261	0.495023	0.0514839	0	0.105017	0.111781	0	3.27096	0.0605515	0.0826191	0.0426933	0.232448
chr12:129299320|129299615	SLC15A4	NA	NA	0.0495959	0.0298859	0.186444	0.104114	NA	0.27437	0.447558	0.0401483	NA	0.368762	0.595766	0.407335	0.101017	0.101037	0.286398	0.108258	0.220327	0.396018	0.0205936	0.331317	0.455075	0.335344	0.395546	NA	0.0908272	0.0708164	0.0170773	0.0664136
chr12:133768075|133768589	CTD-2140B24.4	0	0	0.0371969	0	0	0	0.112507	0.27437	0.13771	0.0401483	0	0.0539651	0.278024	0	0.0673449	0.0336791	0.393797	0.224844	0.29377	0	0.0617807	0.165658	0	0.186302	0.0608533	0	0	0.0708164	0.0512319	0
chr12:14576843|14578407	ATF7IP	0.0687236	0	0.111591	0	0	0.117128	0.121882	0.313566	0.275421	0.150556	0.925543	0.251837	0.556048	0.740608	0.235707	0.0420989	0.536995	0.266481	0.367212	0.495023	0.123561	0.629502	0.735122	0.707948	0.436115	0	0.63579	0.224252	0.18785	0
chr12:19615444|19626289	AEBP2	0	0	0.0371969	0.0224144	0	0	0.0656289	0.0783914	0.447558	0.0602225	0	0.152901	0	0.259213	0.0252543	0	0	0.0582928	0.697703	0.066003	0.0617807	0.265054	0.210035	0.0745208	0	0	0.0807353	0.0944218	0	0.0996204
chr12:22637631|22659753	C2CD5	0.0601332	0.0493638	0.185985	0.0448288	0.104875	0.208228	0.112507	0.431153	0.516414	0.130482	1.35526	0.413733	0.436895	1.33309	0.185198	0.41257	0.357997	0.624566	0.991473	0.924043	0.102968	1.06021	0.630104	0.596167	0.537537	NA	0.333033	0.330476	0.31593	0.298861
chr12:22646157|22659753	C2CD5	NA	0.0691094	0.0619949	0.0298859	0.139833	0.104114	0.16876	0.27437	0.550841	0.0401483	0.793322	0.044971	0.397177	0.629517	0.168362	0.0757781	0.357997	0.258154	0.367212	0.561026	0.092671	0.960819	NA	0.484385	0.0202844	NA	0.0908272	0.106225	0.196389	0.464895
chr12:27867713|27877119	MRPS35	0	0.148092	0.173586	0	0.0815694	0.312342	0.140633	0.744718	0	0.160593	1.45442	0.332785	1.39012	0	0.404069	0.185235	1.32459	0	0	0	0.113265	0	0	0.89425	0	0	0	0	0	0
chr12:28458582|28460682	CCDC91	0.326437	0.0888549	0.272777	0.194258	0.524375	0.208228	0.300018	1.17587	1.96237	0.160593	1.55359	0.27882	1.54899	0.518426	0.244125	0.202075	1.64679	0.50798	1.28524	0.85804	0.25742	1.12648	1.47024	0.968771	0.36512	NA	0.363309	0.354082	0.145157	0.531309
chr12:28458582|28544344	CCDC91	0.0343618	0	0.0867928	0.0298859	0.116528	0.104114	0.0281267	0	0	0.100371	1.88414	0.206866	0	0	0.101017	0.0673583	0	0.274809	0.403933	0	0.0308903	0	0.805133	0.149042	0.131849	0	0.131195	0.153435	0.0768479	0
chr12:2929252|2930958	ITFG2	0	0.0493638	0	0	0	0.0780856	0	0.156783	0	0.0401483	0.330551	0.0539651	0.278024	0.259213	0.0673449	0.117877	0.322197	0.124913	0.110164	0	0.0411871	0.364449	0.315052	0.111781	0.152133	0	0.121103	0.0472109	0.0683092	0
chr12:29812813|29813818	TMTC1	0.103085	0.1086	NA	0.0448288	0.0932222	0.0260285	0.0750044	0.431153	0.275421	0.0702595	0.264441	NA	0.119153	NA	0.0336724	NA	NA	NA	0.440655	0.165008	0.0411871	0.265054	0.350058	0.149042	NA	NA	0.0504595	NA	0.0597706	0.199241
chr12:32751431|32764217	FGD4	0.1804	0.167837	0.0991918	0.119544	0.198097	0.0650713	0.08438	0.156783	1.13611	0.0401483	0.561937	0.0719535	0.556048	0.259213	0.277798	0.143136	0.322197	0.091603	0.587539	0.231011	0.123561	0.530107	0.175029	0.484385	0.344835	NA	0.0807353	0.165238	0.170773	0.232448
chr12:32760891|32764217	FGD4	NA	0.0197455	0.136389	NA	0.163139	0.0390428	0.0187511	0.117587	0.172138	0.0501854	0.727212	0.0179884	NA	0.333274	0.0841811	0.0336791	0.107399	0.124913	NA	0.231011	0.0308903	NA	0.175029	0.111781	NA	NA	0.141287	0.177041	0.0768479	NA
chr12:42604157|42604421	YAF2	0.0257714	0.0296183	0.0247979	0.0821862	NA	0.0520571	0.159384	0.470348	0.206565	0.0903337	0.13222	NA	NA	NA	0.0336724	NA	0.286398	0.091603	NA	0.0990046	0.102968	0.0993951	0.280046	0.372604	0.0202844	NA	NA	0.0472109	NA	0.132827
chr12:42604157|42604482	YAF2	0.146038	NA	0.0991918	0.298859	0.116528	NA	NA	0.744718	0.963972	0.220816	0.528882	0.125919	0.317742	0.92576	0.202035	NA	0.930792	0.208189	0.844588	0.891041	0.226529	1.65658	0.945156	0.409864	0.496969	NA	0.131195	0.354082	0.170773	0.265655
chr12:42604157|42606286	YAF2	0.283485	0.236946	0.173586	0.112072	0.594291	0.0910999	0.215638	0.862305	1.06725	0.110408	0.13222	0.0629593	1.15181	0.185152	0.345143	0.0757781	0.393797	0.191534	0.660982	0.231011	NA	0.695766	0.245041	0.782469	0.0811377	NA	0.141287	0.318674	0.102464	0.498102
chr12:46230372|46233279	ARID2	0.249123	0.187583	0.272777	0.291387	0.396194	0.312342	0.262515	2.19496	1.82466	0.351298	0.793322	0.305803	1.3504	0.666547	0.328306	0.210495	1.21719	0.349757	1.06492	1.38606	0.154452	2.15356	1.61027	1.26685	0.212987	NA	0.433952	0.625545	0.44401	1.19545
chr12:46319925|46322642	SCAF11	0.343618	0.424529	0.421565	0.268973	0.687514	0.624685	0.59066	1.99898	2.75421	0.41152	2.21469	0.440715	3.21713	1.81449	0.984919	0.547286	1.86158	0.549618	2.4236	1.38606	0.504542	2.18669	2.34539	2.34741	0.557822	NA	0.968823	0.601939	0.44401	2.02562
chr12:46622936|46637097	SLC38A1	0.154628	0	0.0867928	0.0149429	0	0	0.103131	0.117587	0.550841	0.0301112	0	0	0.913507	0	0	0	0	0	0.146885	0	0.0514839	0	0.140023	0.0745208	0	0	0.0403676	0.0708164	0	0
chr12:46633462|46637097	SLC38A1	0.128857	0	0.0495959	0.0896576	0.302972	0.0260285	0	0.313566	0.309848	0.0301112	0	0	0.913507	0	0.0252543	0	0	0	0	0	0.123561	0.0993951	0	0	0	0	0.0201838	0	0	0.232448
chr12:50821545|50835426	LARP4	0	0	0	0.0523003	0.0699166	0.117128	0.0562533	0.235174	0.585269	0.0802966	0.13222	0.0809477	0.595766	0.259213	0.0673449	0.0505187	0.465396	0.0832754	0.330491	0	0	0.265054	0.245041	0	0.0405689	0	0	0.188844	0.0768479	0.298861
chr12:57640587|57641981	STAC3	0	0	0.0247979	0	0	0	0.0937555	0.156783	0	0.0200742	0.13222	0	0.357459	0.185152	0.075763	0.0420989	0.143199	0.0749479	0	0.0990046	0	0.0662634	0.315052	0.223562	0.0405689	0	0.0201838	0.0826191	0	0
chr12:57789532|57791981	R3HDM2	NA	0.148092	0.111591	0.104601	NA	NA	0.08438	0.27437	0.309848	NA	0.198331	0.0629593	0.556048	0.259213	0.0925992	0.126297	0.393797	0.0582928	0.220327	NA	0.0411871	0.496975	NA	0.260823	0.0811377	NA	0.0706434	NA	0.0341546	0.332068
chr12:69644909|69656342	CPSF6	0.0429523	0.1086	0.0495959	0.0747147	0.151486	0.598656	0.665664	0.82311	2.6165	0.592188	5.85075	0.611605	2.78024	4.81395	0.942828	0.993535	2.89978	0.724496	3.41507	2.37611	0.329497	2.18669	2.03034	0.670687	0.405689	NA	1.28167	1.23929	0.708708	1.36148
chr12:69983265|69987393	CCT2	0	0	0.0247979	0.0149429	0.0699166	0	0.0750044	0.235174	0.13771	0.100371	0.264441	0.0719535	0.317742	0	0	0.0589385	0	0	0.257049	0	0	0.132527	0	0.260823	0.131849	0	0.0605515	0	0	0
chr12:70065208|70071037	BEST3	0	0	0	0	0	0	0.0468778	0.195978	0.309848	0.100371	0.429716	0	0	0.296243	0.0505087	0.0589385	0.322197	0.091603	0.183606	0.132006	0.0308903	0.39758	0.245041	0	0.243413	0	0.141287	0.0708164	0.0512319	0.0996204
chr12:70065208|70072673	BEST3	0	0.0197455	0	0	0	0	0.0562533	0.470348	0	0.0802966	0.363606	0.0989361	0.397177	0.148122	0.0336724	0.0757781	0.178998	0.0166551	0.146885	0.132006	0.0411871	0.39758	0.315052	0.223562	0.0608533	0	0.151379	0.106225	0.102464	0.132827
chr12:70193989|70195501	RAB3IP	0.0687236	NA	0.161187	0.0896576	0.0932222	0.104114	0.281267	0.54874	0.654124	0.24089	0.694157	0.161895	0.913507	0.629517	0.13469	0.0841979	0.751794	0.349757	0.514097	0.627029	0.154452	1.06021	NA	0.633427	0.618675	NA	0.252298	0.188844	0.0597706	0.332068
chr12:70671912|70704797	CNOT2	0	0	0.0371969	0	0	0.0390428	0.0281267	0.235174	0.0688551	0.0301112	0.297496	0.0179884	0.198589	0.111091	0.0420906	0.0252594	0.107399	0.0666204	0.220327	0	0	0.165658	0.350058	0.223562	0	0	0.0504595	0.0590136	0.0341546	0.132827
chr12:82780582|82796909	METTL25	0.0171809	0	0	0.0149429	0.0699166	0	0	0	0	0	0.0661102	0	0	0.111091	0.0252543	0	0	0	0.0734424	0.0990046	0	0.265054	0.210035	0.149042	0	0	0	0.0590136	0	0.166034
chr12:82780582|82828503	METTL25	0.0171809	0	0	0.0373573	0	0.0390428	0.0187511	0	0	0	0.231386	0	0	0.0740608	0.0589268	0.0252594	0	0.0416377	0.146885	0	0.0514839	0.430712	0.175029	0.0745208	0.0811377	0	0.0504595	0.0236055	0.0512319	0.0996204
chr12:94769662|94797038	CCDC41	0.128857	NA	0.0619949	NA	0.116528	0.0520571	0.0468778	0.156783	0.344276	0.140519	NA	0.134913	1.19153	NA	0.0673449	0.218914	0.357997	0.0999305	0.257049	NA	0.0514839	0.364449	0.280046	0.447125	0.0709955	NA	0.0807353	0.0590136	0.0853865	0.0996204
chr12:95602619|95605043	FGD6	NA	0.0592366	0.0867928	NA	0.0932222	0.3644	0.196887	0.431153	0.447558	0.210779	0.594992	0.251837	0.714919	0.999821	0.17678	0.235754	0.286398	0.208189	0.514097	1.15505	0.102968	0.762029	1.01517	0.633427	0.202844	NA	0.322941	0.25966	0.0939252	0.265655
chr12:95650926|95690034	VEZT	0.0171809	0	0	0	0	0	0.0375022	0	0.413131	0.0301112	0.330551	0.0719535	0.158871	0	0.075763	0.0336791	0.214798	0.0499653	0.110164	0.0990046	0	0.331317	0.280046	0.260823	0	0	0.0605515	0.0236055	0	0.166034
chr12:97886239|97954825	RMST	0.0343618	0.0493638	0.0743938	0	0	0.0650713	0	0.509544	0.378703	0	0	0	0	0.407335	0.218871	0	1.39619	0.0416377	0.587539	0.066003	0	0.331317	0.0700116	0.447125	0	0	0	0.165238	0	0
chr13:100909849|100925600	PCCA	0.146038	0.17771	0.136389	0.149429	0.163139	0.104114	0.281267	0.470348	0.722979	0.17063	0.661102	0.179884	0.198589	0.481395	0.227289	0.0673583	0.322197	0.249826	0.771146	0.330015	0.144155	NA	0.735122	0.447125	0.263698	NA	0.26239	0.188844	0.179312	0.464895
chr13:100982815|100992513	PCCA	0.0257714	0	0.0371969	0	0.104875	0	0	0	0	0	0	0	0	0.111091	0	0	0.501196	0.0499653	0.183606	0	0	0	0	0.0745208	0	0	0	0.0236055	0	0
chr13:103275227|103280274	TPP2	0	0	0.0371969	0	0	0.0650713	0	0.235174	0.344276	0.260964	0.330551	0.0539651	0.635483	0.296243	0.185198	0	0	0.133241	0.440655	0.165008	0.0720775	0.19879	0.385064	0	0.0709955	0	0.111011	0.153435	0.153696	0.132827
chr13:111274563|111276626	CARKD	0.0171809	0.0493638	NA	0.0149429	NA	0.0780856	0.0562533	NA	0.172138	0.0702595	0.528882	0.134913	0.317742	0.148122	0.101017	0.151556	0.107399	0.149896	0.514097	0.462021	0.0514839	0.132527	0.280046	0.186302	0.0912799	NA	0.100919	0.165238	0.204928	0.232448
chr13:113170754|113181798	TUBGCP3	0	0	0	0	0.104875	0.0780856	0	0.627131	0.378703	0.100371	0.661102	0.044971	0	0.481395	0.151526	0.0336791	0.286398	0.174878	0.29377	0.396018	0.0823743	0.463844	0.490081	0.409864	0.0709955	0	0.100919	0.165238	0.119541	0.232448
chr13:21305980|21306260	N6AMT2	0.146038	0.17771	0.173586	0.0597718	0.349583	0.117128	0.206262	0.979892	1.44596	0.552039	1.81803	0.476692	0.436895	1.33309	0.218871	0.261013	2.04058	0.383067	1.35869	1.12205	0.0720775	0.927688	0.840139	1.00603	0.679528	NA	0.282573	0.236055	0.179312	0.498102
chr13:21362625|21401318	XPO4	0.0601332	NA	0.0247979	0.0224144	0.279667	0.0260285	0.0468778	0.195978	0.275421	0.0702595	1.05776	0.044971	0.198589	0.259213	0.260961	0.0420989	0.429596	0.091603	0.624261	0.396018	0.092671	0.762029	0.315052	0.260823	0.111564	NA	0.171562	0.271463	0.0683092	0.0996204
chr13:21364601|21396428	XPO4	0.0601332	0	0.0371969	0	0	0.0650713	0	0.0783914	0.206565	0.0702595	0.561937	0.0269826	0	0.0740608	0.0505087	0.0336791	0	0	0.367212	0.132006	0.0823743	0.0993951	0.140023	0.223562	0.0811377	0	0	0	0.12808	0.498102
chr13:21370215|21384106	XPO4	0.0343618	0	0	0	0	0.0520571	0.159384	0.391957	0.13771	0.0602225	0.594992	0.116924	0.357459	0.185152	0.218871	0.143136	0.680194	0.0666204	0.477376	0.165008	0.0823743	0.563239	0.245041	0.484385	0	0	0.171562	0.0590136	0.153696	0.265655
chr13:21374970|21384106	XPO4	0	0	0	0.0298859	0	0.0780856	0.0375022	0.509544	0.516414	0.0802966	0.363606	0.161895	0.87379	0.333274	0.404069	0.353631	0	0.199861	0.403933	0.198009	0	0.298185	0.455075	0.596167	0.253555	0	0.353217	0.25966	0.18785	0
chr13:26911704|26928017	CDK8	0	0	0.0619949	0	0.0815694	0.0260285	0	0.313566	0	0.0301112	0.330551	0.0809477	0.476613	0.111091	0	0.0168396	0.572795	0.116586	0.220327	0	0.0308903	0.19879	0.315052	0.298083	0.101422	0	0.100919	0.0826191	0	0
chr13:26974590|26975761	CDK8	0.0515427	0.148092	0.12399	0.164372	0.244708	0.104114	0.25314	0.901501	0.826262	0.120445	0.264441	0.134913	1.1121	0.740608	0.420906	0.0757781	0.859193	0.133241	0.844588	0.594027	0.102968	0.927688	0.560093	0.745208	0.314409	NA	0.222022	0.153435	0.12808	0.265655
chr13:33010498|33018263	N4BP2L2	0.0171809	0	0	0	0.0932222	0	0.0937555	0	0.206565	0.110408	0.396661	0.0899419	0.436895	0.370304	0.0336724	0.0505187	0.501196	0	0.29377	0.0990046	0	0.165658	0.315052	0.0745208	0.141991	0	0.0908272	0.0826191	0.0853865	0
chr13:33010498|33054774	N4BP2L2	0.0515427	0	0	0	0	0.0910999	0	0.117587	0	0.0301112	0.264441	0.116924	0.476613	0.148122	0.0589268	0.109457	0	0.0666204	0.330491	0.231011	0.0205936	0.0993951	0	0.260823	0.141991	0	0.0605515	0.0590136	0.102464	0.0996204
chr13:33016525|33018263	N4BP2L2	0.094495	0.0296183	0.0991918	NA	0.116528	NA	0.0375022	0.235174	NA	NA	0.495827	0.17089	NA	0.222182	0.0505087	0.176816	0.501196	0.0999305	0.220327	0.264012	NA	0.298185	0.140023	0.186302	0.314409	NA	0.0807353	0.0472109	NA	NA
chr13:33052024|33054774	N4BP2L2	0	0	0.0247979	0.0224144	0.0582639	0	0	0.195978	0.378703	0	0	0	0	0.148122	0.0841811	0.0673583	0	0	0.146885	0	0	0.0993951	0.0700116	0.186302	0	0	0.0504595	0	0.0512319	0.0664136
chr13:33054727|33101669	N4BP2L2	0.128857	NA	0.23558	0.0597718	0.20975	0.0910999	0.178135	0.587935	0.826262	0.140519	0.462771	0.152901	1.03266	0.518426	0.286216	0.218914	0.608595	0.241499	0.550818	0.462021	NA	0.695766	0.91015	0.745208	0.314409	NA	0.242206	0.306871	0.222005	0.431689
chr13:33091994|33101669	N4BP2L2	2.49123	3.28763	5.09598	3.02595	8.75123	3.2796	6.43163	31.9445	36.7342	6.13265	18.1473	5.66634	29.9074	20.8111	9.17574	10.6763	24.8808	8.26925	25.4478	18.0518	3.97456	27.5324	27.6546	20.3814	8.88458	13.7459	8.96162	9.46579	6.16491	20.9203
chr13:33109906|33111164	N4BP2L2	0.0257714	0	0	0	0	0	0.0656289	0.0783914	0	0.0401483	0.198331	0.044971	0	0.0740608	0.0168362	0.109457	0	0.0249826	0.146885	0.0990046	0.0514839	0.165658	0.385064	0.149042	0	0	0.0706434	0.0354082	0	0.0664136
chr13:41133646|41134997	FOXO1	0	0	0	0	0.0349583	0.0650713	0	0.235174	0.0688551	0.0401483	0.594992	0.179884	0.119153	0.370304	0.0252543	0.0841979	0	0.108258	0.257049	0.0990046	0.0823743	0.165658	0.140023	0.298083	0	0	0.201838	0.165238	0	0
chr13:42335264|42407667	VWA8	0	0	0	0	0.0582639	0.0650713	0.0281267	0.235174	0.206565	0.110408	0.892488	0.10793	1.31068	0.407335	0.168362	0.126297	0	0.108258	0	0	0.0308903	0.298185	0.560093	0	0.324551	0	0.181654	0.12983	0.0426933	0.0996204
chr13:42352121|42385476	VWA8	0	0	0.0743938	0	0	0	0.0281267	0.235174	0.447558	0	0.264441	0.0719535	0	0.333274	0.117854	0	0.143199	0.0999305	0.0734424	0.264012	0.0308903	0.298185	0.140023	0.260823	0.0608533	0	0.0605515	0.106225	0.0597706	0.199241
chr13:42352121|42407667	VWA8	0.0515427	NA	0.0371969	NA	0.128181	0.0520571	0.0187511	NA	NA	0.0401483	0.528882	0.0719535	NA	0.370304	0.075763	NA	0.214798	0.208189	0.403933	0.231011	NA	0.231922	NA	0.223562	0.101422	NA	0.131195	NA	0.0683092	0.232448
chr13:42385361|42393522	VWA8	0.472475	NA	0.421565	0.410931	1.0371	0.3644	0.206262	0.627131	2.47879	0.602225	0.363606	0.314797	1.98589	0.444365	0.690285	0.176816	0.859193	0.724496	1.39541	0.495023	0.473652	1.09335	0.805133	0.93151	0.283982	NA	0.292665	0.472109	0.0683092	NA
chr13:42385361|42407667	VWA8	0.0515427	0.1086	0.0619949	0.0448288	0.0932222	0.0780856	0.0750044	0.391957	0.206565	0.0301112	0.694157	0.0989361	1.74758	0.370304	0.075763	0.101037	0.644395	0.249826	0.403933	0.396018	0.0411871	0.364449	0.420069	0.372604	0.131849	NA	0.0605515	0.0944218	0.0683092	0.232448
chr13:42439872|42442613	VWA8	0	0	0	0	0	0.0390428	0.112507	0.587935	0.172138	0	0.13222	0.179884	0	0.296243	0.0589268	0	0	0.191534	0.330491	0.264012	0.0514839	0.331317	0.455075	0.111781	0.111564	0	0	0	0.0853865	0
chr13:42439872|42461497	VWA8	NA	0.157964	0.0619949	0.0448288	0.198097	0.117128	0.0937555	NA	0.585269	0.110408	NA	0.10793	0.87379	0.444365	0.143108	0.218914	1.00239	0.141568	0.771146	NA	NA	0.861424	0.700116	NA	0.283982	NA	0.272482	0.306871	0.12808	0.365275
chr13:45725822|45781640	GTF2F2	0	0	0	0.0149429	0	0.0390428	0	0	0.344276	0	0.165276	0.0179884	0	0.148122	0.0505087	0.101037	0.250598	0.091603	0.0734424	0.231011	0.0205936	0.463844	0.385064	0.149042	0.304266	6.89768	0.111011	0.12983	0.025616	0
chr13:46090278|46099186	COG3	0	0.0987277	0.0495959	0.0448288	0	0.104114	0.0281267	0	0.309848	0.0702595	0.13222	0.0359768	0.87379	0	0.0505087	0	0.0715994	0	0.146885	0	0	0.265054	0.175029	0.186302	0	0	0.0908272	0	0	0.0996204
chr13:48947541|48955579	RB1	0.0343618	NA	0.0743938	NA	0.0699166	0.143157	0.08438	0.391957	0.240993	0.140519	0.793322	0.0989361	NA	0.333274	0.13469	0.168396	0.214798	0.199861	NA	0.462021	NA	0.795161	0.840139	NA	0.314409	NA	0.282573	0.236055	0.0768479	0.365275
chr13:49771013|49772710	FNDC3A	0	0	0	0.0224144	0.0233055	0.0780856	0	0.117587	0.172138	0.100371	0.363606	0.0989361	0.476613	0	0.075763	0.176816	0	0.124913	0.403933	0	0	0	0.630104	0.111781	0.131849	0	0.121103	0.106225	0.102464	0.265655
chr13:50279757|50280508	KPNA3	0.0343618	0	0	0.0448288	0	0.0260285	0.08438	0.117587	0.13771	0.0501854	0.297496	0.0539651	0.0794354	0.0740608	0.0505087	0	0.214798	0.166551	0.29377	0.231011	0.0308903	0.265054	0.0700116	0.0745208	0.0811377	0	0.0908272	0.0944218	0.025616	0
chr13:51501543|51523641	RNASEH2B	0	0.1086	0.0867928	0	0.0815694	0.0260285	0.0937555	0	0.103283	0.140519	0.462771	0.0719535	0	0.407335	0.0505087	0	0	0.0333102	0.146885	0.198009	0	0	0	0	0	0	0	0	0.145157	0.0664136
chr13:52992127|53001354	VPS36	0.0257714	NA	0.0495959	0.0597718	0.0582639	NA	NA	0.27437	0.275421	0.0501854	0.264441	0.134913	0.436895	0.296243	0.101017	0.0757781	NA	0.091603	NA	0.165008	0.0308903	0.231922	0.245041	0.409864	0.152133	NA	0.121103	0.0236055	NA	NA
chr13:61013822|61041513	TDRD3	0.154628	NA	0.334772	NA	0.314625	0.390428	NA	2.66531	1.85909	0.622299	2.31386	0.377756	NA	NA	0.345143	NA	NA	0.766134	2.12983	0.924043	0.453058	3.24691	2.80046	1.63946	1.06493	NA	NA	NA	0.589167	1.49431
chr13:75898373|75923438	TBC1D4	0	0.0888549	0	0	0	0.0520571	0.08438	0.156783	0	0	0.429716	0.0899419	0.397177	0.370304	0.101017	0.0673583	0.501196	0.158223	0.257049	0.198009	0	0.331317	0.210035	0.186302	0.283982	0	0.171562	0.12983	0.025616	0.464895
chr13:76134889|76143643	UCHL3	0.0429523	0.138219	0.161187	0.0597718	0.0815694	0.104114	0.0281267	0.509544	0.103283	NA	0.198331	0.0899419	NA	0.333274	0.0673449	0.0757781	0.178998	0.0666204	NA	NA	0.0720775	0.265054	0.735122	0.372604	0.121707	NA	0.252298	0.118027	0.0768479	0.298861
chr13:76195899|76301234	LMO7	NA	0.0493638	NA	0.0298859	0.151486	0.0910999	0.103131	0.313566	0.413131	0.110408	0.297496	0.125919	0.198589	0.185152	0.109435	0.185235	0.501196	0.116586	0.330491	0.363017	0.0720775	0.39758	0.525087	0.484385	NA	NA	0.0504595	0.141633	NA	0.132827
chr13:76195899|76335174	LMO7	NA	0.0394911	0.0371969	NA	0.0582639	0.0520571	0.140633	0.235174	0.0688551	0.0602225	0.13222	0.0989361	NA	0.259213	0.0589268	0.0757781	NA	NA	0.146885	0.165008	NA	0.0993951	0.105017	0.111781	0.121707	NA	0.0908272	NA	NA	NA
chr13:76379615|76408523	LMO7	0.257714	0.138219	0.148788	0.0747147	0.233055	0.390428	0.881302	2.19496	NA	0.501854	1.98331	0.305803	1.58871	1.07388	0.462996	0.79146	0.644395	0.532963	1.61573	1.18805	0.422168	2.98185	0.980162	1.93754	0.851946	NA	1.06974	0.696361	0.495242	1.12903
chr13:77700453|77703365	MYCBP2	0.0343618	0	0.0247979	0.0373573	0	0	0.0375022	0	0.206565	0	0	0	0	0	0.0336724	0.101037	0	0	0.146885	0.066003	0	0.0993951	0	0.111781	0	0	0	0.0354082	0	0
chr13:77779391|77818086	MYCBP2	0.0343618	0	0	0	0.0932222	0	0.0281267	0.666327	0.0688551	0.100371	0.396661	0.10793	0	0.222182	0.109435	0.0757781	0.143199	0.0416377	0.367212	0.297014	0.144155	0.265054	0.420069	0.111781	0.0507111	0	0.141287	0.0590136	0	0.199241
chr13:77817194|77838137	MYCBP2	0.0171809	0	0	0	0.139833	0.195214	0.0562533	0.313566	0.447558	0.190704	1.12387	0.0989361	0.278024	0.444365	0.101017	0.235754	0.322197	0.133241	0.660982	0.759035	0.102968	0.530107	0.350058	0.149042	0.172418	0	0.343125	0	0.12808	0
chr13:78293667|78327493	SLAIN1	0	0	0.0247979	0.0224144	0	0.0260285	0.159384	0.195978	0.206565	0	0.561937	0.0539651	0.992943	0.0740608	0.0841811	0.101037	0	0.0166551	0.220327	0	0.0308903	0.132527	0.0700116	0.372604	0	0	0.131195	0.12983	0.0170773	0
chr13:79915258|79918929	RBM26	0.0257714	0	0.0247979	0	0.174792	0	0.0656289	0	0.791834	0	0	0	0	0.185152	0.0505087	0.0673583	0.393797	0.124913	0.844588	0	0.0617807	0.132527	0.105017	0	0.0608533	0	0.0605515	0.0708164	0.0426933	0.0996204
chr13:96375496|96377506	DNAJC3	0.0429523	0.1086	0.136389	0.0896576	0.0349583	0.156171	0.150009	0.979892	0.378703	0.0602225	NA	NA	NA	0.259213	0.0925992	0.159976	0.429596	0.316447	0.257049	0.264012	0.0411871	0.265054	0.420069	0.596167	0.0811377	NA	0.100919	0.141633	0.119541	0.298861
chr13:96409898|96416207	DNAJC3	0.0859046	0.1086	0.247979	0.0896576	0.151486	0.234257	0.346895	1.41104	0.757407	0.41152	0.925543	0.44971	2.50222	0.555456	0.395651	0.202075	0.751794	0.47467	1.02819	0.957044	0.133858	1.39153	1.36523	0.968771	0.588248	NA	0.373401	0.448504	0.145157	1.16224
chr13:96622366|96648389	UGGT2	0.0257714	0	0.0371969	0.0373573	0	0	0.0656289	0	0	0	0	0	0	0	0	0	0.429596	0	0.220327	0	0.0411871	0.430712	0.175029	0.0745208	0.0811377	0	0	0.106225	0	0.298861
chr13:99890681|99896878	UBAC2	0.0601332	0	0	0	0	0.0650713	0.0656289	0.235174	0.240993	0.0702595	0.13222	0.0719535	0.158871	0.222182	0.0589268	0.0336791	0	0.0333102	0	0.495023	0	0.19879	0.210035	0.0745208	0.0405689	0	0.0807353	0.0708164	0.0683092	0.298861
chr14:102368056|102372866	PPP2R5C	0	0	0.0619949	0	0.104875	0.0520571	0.0281267	0.235174	0.275421	0.150556	0.363606	0	0.675201	0.0740608	0.101017	0	0	0.0582928	0.0734424	0	0	0.364449	0	0.186302	0.131849	0	0.0605515	0.0708164	0	0.132827
chr14:102506573|102507010	DYNC1H1	0.094495	0.138219	0	0.0597718	0.116528	0.260285	0.206262	0.509544	0.378703	0.150556	0.495827	0.161895	0	0.814669	0.210453	0.0589385	0.501196	0.133241	0.330491	0	0	0	0.350058	0.447125	0	0	0	0	0.0768479	0
chr14:102659800|102661457	WDR20	NA	0.365292	0.0991918	NA	0.291319	0.156171	0.206262	0.431153	1.03283	0.0802966	0.495827	0.0629593	0.476613	0.370304	0.185198	NA	0.322197	0.141568	0.624261	NA	0.133858	0.629502	0.560093	0.484385	NA	NA	0.0706434	0.118027	0.12808	0.199241
chr14:103470265|103478525	CDC42BPB	NA	0.0987277	NA	0.0821862	0.0349583	0.104114	0.112507	0.235174	0.447558	0.0802966	0.462771	0.0539651	0.556048	0.259213	0.0673449	0.0589385	0.0715994	0.0499653	0.330491	0.198009	0.0411871	0.231922	0.0700116	NA	0.0811377	NA	0.100919	0.12983	0.0341546	NA
chr14:104128453|104129264	KLC1	NA	0.0394911	0.0495959	NA	0.0582639	0.117128	0.0562533	0.313566	0.206565	0.0903337	0.0991653	0.0809477	0.198589	0.111091	0.0420906	0.134717	0.250598	0.0666204	0.257049	0.264012	NA	0.331317	0.245041	0.223562	0.0507111	NA	0.0504595	0.177041	0.0426933	NA
chr14:21698478|21702388	HNRNPC	0	0	0	0.0298859	0	0.0910999	0.178135	0.235174	0.481986	0.0702595	0	0.0539651	0.51633	0.111091	0.168362	0.143136	0.0715994	0	0.514097	0.198009	0.092671	0.265054	0.385064	0.484385	0.162275	0	0.0807353	0.141633	0.0683092	0
chr14:21825356|21829372	SUPT16H	NA	0.0888549	0.0247979	0.0747147	0.0582639	0.0390428	NA	0.117587	0.103283	0.0602225	0.0991653	0.0629593	NA	0.148122	0.13469	0.101037	NA	NA	0.183606	0.297014	0.0411871	NA	0.280046	NA	0.0811377	NA	0.100919	0.0708164	0.0170773	0.132827
chr14:21971316|21972024	METTL3	NA	NA	0.111591	0.0149429	0.163139	0.1822	0.112507	1.09748	0.413131	0.281038	0.826378	0.0899419	NA	0.296243	0.210453	0.109457	1.53939	0.091603	0.29377	0.396018	NA	0.762029	0.490081	0.484385	0.172418	NA	0.181654	0.165238	0.153696	0.265655
chr14:23375404|23380612	RBM23	0	0	0.0495959	0	0	0.0520571	0.0187511	0.509544	0.447558	0	0.297496	0.0989361	0.278024	0	0.109435	0	0.0715994	0.0249826	0.29377	0.132006	0	0.132527	0.280046	0.186302	0	0	0.0504595	0.0236055	0.0597706	0
chr14:23378692|23380612	RBM23	0.0429523	0.276437	0.173586	0.0896576	0.198097	0.221243	0.356271	2.07737	0.860689	0.100371	0.231386	0.0629593	0.913507	0.666547	0.227289	0.252594	1.14559	0.224844	0.330491	0.330015	0.0617807	0.530107	0.700116	0.89425	0.131849	NA	0.0807353	0.118027	0.0341546	0.298861
chr14:31185130|31204064	SCFD1	0.0601332	0	0.0743938	0	0.0582639	0	0.0937555	0.195978	0.344276	0.0401483	0.13222	0.0359768	0	0.0740608	0.0336724	0.0673583	0.536995	0.0166551	0.257049	0.0990046	0	0.331317	0.105017	0	0	0	0.0403676	0	0	0
chr14:31404369|31425448	STRN3	0	0	0	0	0	0.0390428	0.103131	0	0.309848	0.120445	0.297496	0	0.317742	0.259213	0.0841811	0.218914	0	0.0999305	0.550818	0.330015	0.0308903	0.298185	0	0	0	0	0.171562	0.0826191	0	0.298861
chr14:31596991|31602881	HECTD1	0.103085	0.0592366	0.0867928	0.0523003	NA	0.0780856	0.159384	0.509544	0.344276	0.100371	0.661102	0.0629593	0.556048	0.814669	0.185198	0.0926176	0.644395	0.133241	0.550818	0.297014	0.154452	0.39758	0.210035	0.484385	0.243413	NA	0.222022	0.200646	0.119541	0.232448
chr14:31602444|31602881	HECTD1	0.103085	0.0592366	0.0867928	0.0448288	0.174792	0.0260285	0.0750044	0.235174	NA	NA	0.231386	0.0179884	0.675201	0.111091	0.0252543	0.0336791	NA	0.0333102	NA	0.132006	0.0205936	0.0662634	0.490081	0.260823	0.0709955	NA	0.0403676	0.0708164	0.0170773	NA
chr14:32559708|32563592	ARHGAP5	0.695827	0.483766	0.619949	0.582775	1.07206	1.0021	1.23757	2.7437	5.7494	1.79664	2.54524	0.863442	6.67258	4.18444	1.2543	1.70922	4.15276	1.26579	4.73704	5.61026	0.761962	6.09623	7.45623	6.52057	1.37934	NA	2.34132	2.1481	1.16126	4.15085
chr14:32559708|32586493	ARHGAP5	0.360799	0.414656	0.446363	0.343688	0.501069	0.689756	1.08756	2.50852	3.6149	0.993671	2.21469	0.629593	5.28246	1.7034	0.530341	0.707262	2.61338	0.616238	4.00261	3.03614	0.3192	4.10833	2.62543	3.577	0.598391	NA	1.08993	1.15667	0.589167	1.69355
chr14:35020920|35024118	NA	0.0343618	0.0691094	0.0743938	0.141958	0.0349583	0.0260285	0.25314	0.431153	1.58367	0.17063	0.628047	0.152901	0.397177	0.333274	0.101017	0.522027	1.36039	0.091603	0.440655	0.165008	0.0720775	0.19879	NA	NA	0.0304266	0.711509	NA	0.141633	0.153696	0.232448
chr14:35331250|35331528	BAZ1A	0.0859046	0.0592366	0.0743938	0.0448288	0.0582639	NA	NA	0.156783	0.0688551	NA	0.198331	0.044971	NA	0.148122	0.101017	0.0420989	0.751794	0.0499653	0.367212	NA	0.0308903	0.19879	NA	NA	0.0912799	NA	0.0807353	0.0826191	0.0170773	0.166034
chr14:37754523|37777724	MIPOL1	NA	0.157964	0.0495959	NA	0.163139	0.0650713	0.0750044	0.27437	0.172138	0.130482	0.198331	0.0359768	0.556048	NA	0.143108	0.0841979	NA	0.0749479	0.440655	0.132006	0.0514839	0.265054	0.175029	0.0745208	0.0507111	NA	0.121103	NA	0.102464	NA
chr14:39623415|39627606	TRAPPC6B	0.0171809	0	0	0.0373573	0	0	0.08438	0.509544	0.0688551	0	0.0991653	0.0269826	0	0.111091	0.075763	0.0841979	0.536995	0.116586	0.257049	0	0.0308903	0.231922	0.280046	0.186302	0.0507111	0	0.0807353	0.0708164	0.0426933	0.132827
chr14:39746138|39748741	CTAGE5	0.120266	0.365292	NA	0.0896576	0.233055	0.0780856	0.178135	1.17587	0.722979	0.130482	0.165276	0.134913	0.913507	0.185152	0.126272	0.126297	0.250598	0.191534	0.587539	0.198009	0.164749	1.12648	0.385064	0.521646	0.0811377	NA	0.141287	0.165238	0.0853865	NA
chr14:39760223|39777791	CTAGE5	0.0257714	0.167837	0.111591	0.0896576	0.186444	0.0520571	0.112507	0.352761	0.516414	0.230853	0.429716	0.0809477	0.635483	0.518426	0.235707	0.589385	0.465396	0.199861	0.734424	0.495023	0.0823743	0.496975	0.66511	0.484385	0.233271	NA	0.21193	NA	0.0939252	0.63093
chr14:39782544|39796226	CTAGE5	0.0601332	0.138219	0.0991918	0.119544	0.116528	0.143157	0.281267	1.64622	1.10168	0.17063	0.727212	0.242843	0.834072	0.740608	0.303052	0.420989	1.71839	0.216516	0.991473	0.825038	0.102968	1.39153	1.26021	0.633427	0.334693	NA	0.444044	0.460306	0.307391	0.83017
chr14:45587231|45599993	FKBP3	0.472475	0.602239	0.557954	0.590246	1.09536	0.2733	0.365646	2.78289	3.33947	0.381409	1.38831	0.368762	2.10504	1.81449	0.909156	0.766201	2.86398	0.591256	1.54229	0.957044	NA	1.62345	1.71528	1.34137	0.395546	NA	0.706434	NA	0.768479	0.564516
chr14:50136242|50141145	POLE2	0.0429523	0	0	0.0672432	0.0582639	0	0	0.27437	0.206565	0	0	0	0	0	0	0	0	0	0	0.066003	0	0	0	0	0	0	0	0	0.0512319	0
chr14:50175877|50210523	KLHDC1	0.0171809	0	0.136389	0	0.0932222	0	0	0.195978	0.309848	0.110408	0.330551	0	0	0.185152	0.0252543	0.185235	0	0.0999305	0	0.066003	0.113265	0.596371	0.280046	0	0.324551	0	0.121103	0.12983	0	0.199241
chr14:50262509|50298079	NEMF	0	0	0.0991918	0	0	0.104114	0.0656289	0	0.344276	0	0.462771	0	0.317742	0.185152	0.075763	0.0841979	0	0.0499653	0.29377	0.297014	0	0.19879	0.315052	0.149042	0	0	0.0706434	0.0826191	0	0.0664136
chr14:50292585|50298079	NEMF	0.0515427	NA	0.0991918	0.0448288	0.0466111	NA	0.0562533	0.352761	0.172138	0.0602225	NA	0.0359768	0.714919	0.185152	0.151526	NA	0.501196	0.0666204	0.146885	0.231011	NA	0.596371	0.280046	0.0745208	NA	NA	0.0302757	0.188844	0.0426933	0.199241
chr14:50616726|50616948	SOS2	0.266304	0.335674	0.260378	0.216673	0.384542	0.351385	0.59066	1.803	1.79023	0.281038	1.3222	0.27882	2.34334	1.07388	0.547177	0.724102	2.97137	0.549618	2.38688	1.38606	0.226529	3.21377	1.85531	2.08658	0.831662	NA	0.565147	0.802585	0.247621	1.4611
chr14:50616726|50619891	SOS2	0	0	0.0371969	0	0.116528	0.0780856	0.131258	0.195978	0	0.110408	0.462771	0.044971	0.238306	0.0740608	0.0925992	0.168396	0.250598	0.0832754	0.29377	0.066003	0	0.430712	0.210035	0.260823	0.172418	0	0.171562	0.0826191	0.0512319	0.132827
chr14:50647290|50671127	SOS2	0	0	0	0	0	0.0520571	0.0468778	0	0.240993	0.0401483	0.396661	0.0269826	0	0.333274	0.0589268	0.0336791	0	0.0416377	0.0734424	0.0990046	0	0.231922	0.280046	0.260823	0.141991	0	0.191746	0.106225	0	0
chr14:53003437|53011089	TXNDC16	NA	0.0493638	NA	0.0373573	0.151486	0.0520571	0.0468778	0.195978	0.378703	0.0602225	NA	NA	NA	0.481395	NA	0.117877	0.357997	0.0499653	0.146885	NA	0.0514839	0.39758	0.105017	NA	0.0608533	NA	0.0807353	0.0944218	NA	0.0996204
chr14:55168780|55169298	SAMD4A	0.094495	0.217201	0.247979	0.149429	0.186444	0.286314	0.131258	0.391957	1.03283	0.100371	0.793322	0.152901	0.158871	0.740608	0.235707	0.496767	0.536995	0.183206	0.844588	0.495023	0.0514839	1.15961	0.700116	1.00603	0.54768	NA	0.232114	0.153435	0.119541	0.929791
chr14:56078737|56086030	KTN1	0	0.0987277	0.185985	0.141958	0.139833	0	0.16876	0.82311	0	0.331224	0.859433	0.161895	1.07238	0.962791	0.353561	0	0	0.208189	0.807867	1.08905	0	1.12648	1.43524	0	0.618675	0	0.161471	0	0.213466	0
chr14:60921719|60938457	C14orf39	0	0	0	0.0149429	0	0.0260285	0	0	0.0688551	0.0301112	0	0	0.119153	0.111091	0.0505087	0.0673583	0.715994	0	0.220327	0.42902	0	0.331317	0.210035	0.111781	0.101422	0	0.0605515	0.0236055	0.0426933	0.0996204
chr14:61262935|61285565	MNAT1	0	0	0.0495959	0	0.174792	0.104114	0.150009	0.156783	0.654124	0.120445	0.528882	0.152901	0.834072	0.740608	0.168362	0.176816	0.178998	0.141568	0.367212	0.396018	0.0308903	0.563239	0.945156	0.298083	0.253555	0	0.151379	0.25966	0.119541	0.199241
chr14:61262935|61346553	MNAT1	0.0687236	0.0296183	NA	NA	0.128181	0.117128	0.365646	0.509544	0.9984	0.180667	0.859433	0.224855	0.754636	1.03685	0.168362	0.261013	0.250598	0.383067	0.550818	1.05605	0.154452	0.762029	0.560093	0.558906	0.18256	NA	0.312849	0.200646	0.196389	0.498102
chr14:61275043|61285565	MNAT1	0.0257714	0	0	0.0523003	0.116528	0.0260285	0	0.0783914	0	0.0702595	0	0	0.556048	0	0.0589268	0.0757781	0.143199	0.116586	0	0.363017	0	0	0	0.149042	0.0405689	0	0.0807353	0.0708164	0	0
chr14:61275043|61346553	MNAT1	0.0343618	0.0493638	0.0619949	0.0523003	0.244708	0.143157	0.159384	0.27437	1.3771	0.0802966	0.958598	0.206866	0.714919	0.629517	0.252543	0.218914	0.393797	0.258154	0.954752	0.693032	0.175045	0.795161	1.15519	0.298083	0.405689	NA	0.282573	0.200646	0.0597706	0.232448
chr14:61278705|61346553	MNAT1	0.0343618	0.118473	0.0743938	NA	0.163139	0.104114	0.140633	0.391957	0.585269	0.0602225	0.528882	0.161895	0.675201	0.407335	0.13469	0.227334	0.250598	0.208189	0.624261	0.990046	0.144155	1.259	1.12019	0.558906	0.253555	NA	0.393584	0.177041	0.136618	0.365275
chr14:66028055|66028484	FUT8	0	0	0.0247979	0.0597718	0	0.0650713	0.0562533	0.117587	0.13771	0.0602225	0.165276	0.0539651	0	0.185152	0	0	0.286398	0.149896	0.110164	0.165008	0.0205936	0.0993951	0.210035	0.186302	0.0709955	0	0.131195	0.0354082	0.0683092	0
chr14:67431908|67490392	GPHN	0	0.0592366	0	0.0298859	0.0699166	0.0260285	0	0	0	0.0200742	0.0991653	0	0	0.0740608	0	0.0841979	0	0	0.110164	0	0	0	0	0.0745208	0	0	0	0.0708164	0	0
chr14:70633356|70635201	SLC8A3	0.0601332	0.1086	0.0991918	0.0298859	0.174792	0.494542	0.4219	0.54874	0.895117	0.361335	4.59466	0.710541	0.992943	1.66637	0.462996	0.656743	1.78998	0.557945	1.06492	1.84809	0.154452	2.0873	1.92532	1.6022	0.892515	NA	1.02937	0.472109	0.119541	0.763757
chr14:70690279|70694421	NA	0.0429523	0.0296183	NA	0.0448288	NA	NA	0.08438	0.391957	NA	NA	0.0991653	0.0539651	1.62843	0.333274	0.0673449	0.0336791	0.143199	0.0333102	0.183606	0.264012	0.0411871	0.132527	NA	NA	NA	NA	NA	0.0236055	0.0170773	0.232448
chr14:73614503|73614802	PSEN1	0.094495	0.197455	0.347171	0.0747147	0.221403	0.143157	NA	1.56783	0.206565	0.110408	0.330551	0.0629593	0.397177	0.407335	0.0841811	0.101037	0.644395	0.091603	0.29377	0.495023	0.0411871	0.563239	0.875145	0.447125	0.152133	NA	0.0807353	0.165238	0.18785	0.298861
chr14:73614503|73614814	PSEN1	NA	0.138219	0.0495959	0.0448288	0.198097	0.169186	0.0656289	0.627131	0.722979	0.0903337	0.363606	0.0809477	0.595766	0.222182	0.126272	0.0673583	0.501196	0.191534	0.330491	0.891041	0.092671	0.960819	0.560093	0.447125	0.162275	NA	0.0302757	0.106225	0.213466	0.464895
chr14:75513079|75516421	MLH3	0.0687236	NA	0.0743938	0.0448288	0.198097	0.1822	0.159384	0.431153	0.378703	0.291075	0.628047	NA	0.238306	0.518426	0.101017	0.193655	0.608595	0.149896	NA	0.957044	0.0411871	0.298185	1.01517	0.372604	0.415831	NA	0.232114	0.212449	0.119541	NA
chr14:76633006|76662315	GPATCH2L	0	0	0	0	0	0.0650713	0	0.195978	0	0.0501854	0	0.0539651	0	0.148122	0.0252543	0.0336791	0.322197	0.108258	0.0734424	0.297014	0	0.231922	0.315052	0.0745208	0	0	0.0504595	0.12983	0.0512319	0
chr14:86377174|86378578	NA	0.0773141	NA	0.0619949	0.20173	0.361236	0.0910999	NA	0.783914	0.9984	0.24089	1.55359	0.179884	2.06532	0.92576	0.345143	0.0757781	1.10979	0.208189	2.16655	0.462021	NA	0.596371	NA	0.89425	0.375262	NA	0.222022	0.330476	0.136618	1.42789
chr14:88883055|88904247	SPATA7	0.0343618	0.157964	NA	0.0298859	0.163139	0.117128	0.178135	NA	0.172138	NA	0.330551	0.0629593	NA	0.111091	0.143108	0.101037	0.393797	0.0749479	0.624261	NA	0.133858	NA	0.105017	0.186302	0.101422	NA	NA	0.12983	NA	0.298861
chr14:89628045|89629313	FOXN3	NA	0.0592366	0.0619949	0.0298859	0.0349583	0.0390428	0.08438	0.352761	0.206565	NA	0.231386	0.0809477	0.119153	0.185152	0.109435	0.101037	0.393797	0.0249826	0.29377	0.0990046	0.0205936	NA	0.350058	0.186302	0.0304266	NA	0.131195	0.0354082	NA	NA
chr14:91444650|91467503	RPS6KA5	0	0.0394911	0	0	0.0466111	0.0260285	0	0.235174	0.172138	0.0602225	0.330551	0.044971	0.158871	0.185152	0.0589268	0	0	0.174878	0	0.0990046	0.0205936	0.19879	0	0	0.121707	0	0.0605515	0	0.025616	0.0996204
chr14:91947920|91952074	SMEK1	NA	0.0888549	0.0371969	NA	0.104875	0.0650713	0.08438	0.509544	0.344276	0.0501854	1.15693	0.197872	NA	0.370304	0.159944	0.159976	0.608595	0.249826	0.220327	0.561026	0.102968	0.762029	NA	0.335344	NA	NA	0.161471	0.153435	0.0683092	0.199241
chr14:93760204|93761283	BTBD7	NA	0.0197455	0.0247979	NA	0.151486	0.0780856	NA	0.352761	NA	0.0301112	0.264441	NA	NA	0.296243	0.143108	0.0926176	0.0715994	0.091603	NA	0.264012	0.0308903	0.563239	0.420069	NA	0.101422	NA	0.191746	0.106225	0.102464	0.232448
chr14:93760204|93762503	BTBD7	0.103085	0.0888549	NA	0.0448288	0.186444	0.130143	0.196887	1.13668	0.413131	0.220816	0.892488	0.188878	0.556048	0.8517	0.303052	0.218914	1.21719	0.40805	0.697703	1.45207	0.133858	1.32527	0.875145	0.819729	0.608533	NA	0.514687	NA	0.290314	0.763757
chr14:97022184|97022750	PAPOLA	0.0773141	0.0691094	NA	0.0672432	0.233055	NA	NA	0.431153	0.344276	0.0501854	NA	NA	0.51633	0.518426	0.0589268	NA	0.608595	0.0582928	0.220327	0.297014	0.0617807	0.265054	0.105017	0.223562	NA	NA	0.0403676	0.0472109	0.0683092	NA
chr14:99924616|99932150	SETD3	0.103085	0.128346	0.210783	0.0896576	0.163139	0.390428	0.365646	1.56783	1.68695	0.632336	3.43773	0.503675	2.7008	1.74043	0.48825	0.319952	2.89978	0.716169	2.82753	1.84809	0.329497	2.7168	3.43057	1.56494	1.26778	3.80459	1.00919	0.790783	0.589167	1.89279
chr15:100185766|100215663	MEF2A	0.0515427	0	0	0.0523003	0.0815694	0.117128	0.0187511	0.27437	0	0	0	0.0179884	0	0.148122	0.0336724	0.0505187	0.143199	0.0499653	0.183606	0	0	0.19879	0	0.298083	0.0608533	0	0	0.0708164	0.025616	0.199241
chr15:100871094|100874385	ADAMTS17	0.0257714	NA	0.0991918	0.0448288	NA	0.130143	0.0375022	0.705522	0.13771	0.0903337	0.462771	0.0899419	0.119153	0.0740608	0.117854	0.210495	0.357997	0.0666204	0.110164	NA	0.102968	0.695766	NA	0.111781	0.0912799	NA	0.100919	0.0826191	0.136618	0.166034
chr15:25207261|25213229	SNRPN	0.0429523	NA	0.0867928	0.0149429	0.0699166	0.0260285	0.0187511	0.156783	0.0688551	NA	0.198331	0.0719535	0.119153	0.111091	0.0505087	NA	0.214798	0.0499653	0.440655	NA	0.0411871	NA	NA	0.111781	0.212987	NA	0.0302757	0.0354082	NA	NA
chr15:25599500|25657118	UBE3A	0.0601332	0.17771	0.0867928	0.0224144	0.0815694	0.117128	0.234389	0.470348	0.654124	0.120445	1.35526	0.341779	0.317742	0.999821	0.13469	0.328372	0.536995	0.208189	0.550818	1.35306	0.102968	1.02708	1.2252	0.409864	0.740382	0.543513	0.413768	0.224252	0.213466	0.896584
chr15:25620612|25620910	UBE3A	0	0	0	0.0298859	0.0349583	0	0.103131	0.391957	0.275421	0.0301112	0.363606	0.161895	0	0.407335	0.101017	0.0673583	0.143199	0.091603	0.257049	0.165008	0	0.364449	0.385064	0.149042	0.0811377	0	0.100919	0.12983	0.0426933	0.199241
chr15:25650608|25660989	UBE3A	0.0429523	NA	0.0495959	NA	0.128181	NA	0.08438	0.54874	0.206565	NA	0.13222	0.0719535	NA	0.222182	0.117854	0.0673583	0.286398	0.0999305	0.257049	NA	0.0514839	0.265054	NA	NA	NA	NA	0.111011	0.0472109	0.0341546	0.132827
chr15:31251066|31260213	MTMR10	0	0	0	0	0.139833	0.0650713	0	0	0.103283	0.0903337	0.396661	0.0359768	0.436895	0	0.0841811	0.0505187	0	0.108258	0.146885	0.132006	0.092671	0.0993951	0.175029	0.186302	0	0	0.0504595	0.0826191	0	0
chr15:31266517|31269158	MTMR10	0.094495	0.1086	0.136389	0.0971291	0.396194	0.143157	0.25314	1.29346	0.516414	0.140519	0.297496	0.044971	NA	0.296243	0.235707	0.159976	1.25299	0.133241	0.771146	0.363017	0.205936	0.430712	0.140023	0.447125	NA	NA	0.0403676	0.153435	0.0853865	0.199241
chr15:36932806|36950106	C15orf41	0	0	0	0	0.0233055	0.208228	0.0656289	0	0.378703	0.0903337	1.45442	0.0539651	0.397177	0.666547	0.252543	0	0	0.166551	0.440655	0.594027	0.0411871	0.530107	0	0.149042	0.375262	0	0.121103	0.12983	0.170773	0.132827
chr15:36932806|37002162	C15orf41	0	0	0	0	0	0.0910999	0	0	0.550841	0.0301112	1.28915	0	0.0794354	0.222182	0.075763	0.0505187	0.107399	0.191534	0	0.594027	0	0.496975	0.105017	0.149042	0.375262	0	0.100919	0.0590136	0.162234	0.166034
chr15:36936479|36950106	C15orf41	0	0	0	0	0	0.0910999	0	0.195978	0.206565	0.110408	0.958598	0	1.50927	0.222182	0.0673449	0.0589385	0	0.241499	0.367212	0.363017	0	0.662634	0.490081	0	0.0811377	0	0.0706434	0.153435	0.0597706	0.265655
chr15:36936479|37002162	C15orf41	0	0	0	0	0	0	0	0	0.240993	0.0802966	1.3222	0.0179884	0.198589	0.481395	0.0841811	0	0	0.0499653	0.220327	0.132006	0.0205936	0.265054	0.455075	0	0.121707	0	0.0706434	0.141633	0.0683092	0
chr15:41667910|41669502	NUSAP1	0.0343618	0	0	0.0298859	0.0932222	0	0.0937555	0.235174	0	0.0200742	0	0	0	0	0	0.0420989	0	0	0	0	0.0205936	0.165658	0	0	0	0	0	0	0.0597706	0
chr15:41961026|41962156	MGA	0.128857	0.236946	0.471161	0.179315	0.582639	0.130143	0.450026	1.56783	1.68695	0.291075	1.02471	0.27882	1.31068	0.703578	0.462996	0.875658	1.89738	0.291464	1.50557	1.12205	0.329497	2.15356	1.47024	0.856989	0.141991	NA	0.605515	0.424898	0.18785	1.02941
chr15:41988273|41991357	MGA	0.0687236	0.0394911	0.185985	0.0672432	0.151486	0.3644	0.33752	0.901501	NA	0.371372	2.04942	0.350773	1.46956	1.37013	0.345143	0.345211	0.501196	0.383067	1.46885	1.28706	0.102968	1.22587	1.75029	0.782469	0.54768	NA	0.47432	0.377687	0.298853	0.63093
chr15:41988273|42005694	MGA	0	0	0	0	0	0.0520571	0	0.352761	0.275421	0.0401483	0.363606	0.044971	0.0794354	0.296243	0	0.101037	0.143199	0.0249826	0.0734424	0.066003	0	0.132527	0.280046	0.149042	0	0	0.0605515	0	0.0597706	0
chr15:42553156|42560230	TMEM87A	0	0	0	0.0597718	0	0	0.0656289	0.352761	0.895117	0.0802966	0	0	0	0.407335	0.0505087	0.0757781	0.107399	0.0333102	0.257049	0.42902	0.0308903	0.596371	0.245041	0	0.152133	0	0.181654	0.0944218	0.0853865	0.265655
chr15:43120126|43132631	TTBK2	NA	0.167837	0.12399	0.0224144	0.268014	0.130143	0.225013	0.705522	0.791834	0.0702595	1.02471	0.188878	1.27097	0.296243	0.235707	0.41257	1.61099	0.308119	0.881309	0.198009	0.102968	0.828292	1.1902	0.409864	NA	NA	0.272482	0.236055	0.136618	0.365275
chr15:43164809|43170882	TTBK2	0	0	0	0	0.0699166	0.0780856	0.0750044	0.54874	0.206565	0.0200742	0.198331	0.0359768	0.51633	0.185152	0.143108	0	0.107399	0.0166551	0.146885	0.0990046	0.0411871	0.331317	0.315052	0.186302	0.0709955	0	0.0302757	0.0944218	0.0683092	0.332068
chr15:43627143|43628024	ADAL	0	0.0394911	0	0.0149429	0.0932222	0.0520571	0.112507	0	0.447558	0.0200742	0	0.044971	0	0	0	0	0.0715994	0	0	0	0.0514839	0.231922	0	0	0	0	0	0.0826191	0	0
chr15:49528048|49531564	GALK2	0.103085	0.0888549	0.198384	0.0523003	0.233055	0.169186	NA	0.666327	0.172138	0.150556	0.528882	NA	0.635483	0.296243	0.126272	0.0926176	0.572795	0.158223	0.367212	0.231011	0.0720775	0.430712	0.735122	0.372604	0.233271	NA	0.0605515	0.177041	0.0768479	0.199241
chr15:49528048|49584734	GALK2	0	0	0.0247979	0	0.0466111	0.0390428	0	0.0783914	0.172138	0.0702595	0.13222	0.0629593	0.238306	0	0	0	0	0	0.257049	0.165008	0.0308903	0.19879	0	0.111781	0.0608533	0	0.0605515	0.0472109	0.025616	0.232448
chr15:50592986|50593565	GABPB1	0.0515427	0.0197455	0.0247979	NA	0.128181	0.0650713	0.112507	0.744718	0.447558	0.0903337	0.363606	NA	NA	0.333274	0.0841811	0.109457	NA	NA	0.183606	0.198009	0.0205936	0.0662634	0.455075	0.149042	NA	NA	0.0706434	0.106225	0.136618	0.0996204
chr15:52876942|52885933	FAM214A	0.111676	0.0691094	0.23558	0.0971291	0.54768	0.338371	0.16876	1.60702	2.58207	0.371372	1.15693	0.467698	1.7873	1.7034	0.244125	0.496767	1.71839	0.782789	1.87278	1.58407	0.339794	1.68972	1.40023	1.22959	0.760666	NA	0.777077	0.590136	0.418394	0.929791
chr15:54304845|54308083	NA	0.0687236	NA	0.0743938	0.0821862	0.151486	0.351385	0.0468778	1.803	3.89032	0.0501854	1.71887	0.503675	4.64697	0.111091	0.202035	0.353631	0.501196	NA	1.10164	0.363017	0.216232	0.662634	0.66511	3.20439	0.466542	NA	0.47432	0.413095	0.324469	0.398482
chr15:55640530|55640923	PIGB	NA	0.0691094	0.0371969	0.0523003	NA	0.0260285	NA	0.352761	0.481986	0.0702595	0.363606	0.0899419	0.278024	0.333274	0.13469	0.227334	0.322197	0.108258	0.367212	NA	0.0308903	0.265054	0.175029	0.298083	0.0912799	NA	NA	0.0708164	NA	NA
chr15:56152605|56164674	NEDD4	0.0773141	0	0.0247979	0	0.0582639	0	0	0	0.13771	0	0	0	0	0	0.0252543	0	0.178998	0	0	0	0.0411871	0.0662634	0	0	0	0	0	0	0	0
chr15:59204762|59205895	SLTM	0.0429523	NA	0.0991918	0.0597718	0.104875	0.0260285	0.112507	0.352761	1.06725	0.190704	0.925543	0.116924	0.436895	0.222182	0.0841811	0.0926176	0.572795	0.116586	0.330491	0.42902	0.185342	0.927688	0.245041	0.521646	0.0608533	NA	0.322941	0.271463	0.204928	0.298861
chr15:59204762|59209198	SLTM	NA	0.148092	0.136389	0.186787	0.163139	0.156171	0.290642	1.21507	0.378703	0.41152	1.12387	0.0899419	0.556048	0.777639	0.252543	0.463088	1.10979	0.191534	0.991473	0.627029	0.144155	1.06021	0.735122	1.00603	0.466542	NA	0.292665	0.342279	0.196389	0.265655
chr15:59323003|59323901	RNF111	0	0	0	0.0373573	0	0	0	0.235174	0.103283	0.0401483	0.363606	0	0	0.148122	0.0841811	0.109457	0	0.183206	0.183606	0.132006	0.0617807	0.430712	0.420069	0.111781	0.0811377	0	0.151379	0.0708164	0.0683092	0.199241
chr15:60734615|60737990	NARG2	0.094495	0.0987277	0.272777	0.0298859	0.186444	0.0520571	0.0937555	0.156783	0.206565	0.160593	0.958598	0.27882	0.754636	0.333274	0.117854	0.235754	1.07399	0.399722	0.624261	0.66003	0.185342	0.695766	0.210035	0.670687	0.36512	NA	0.26239	NA	0.0853865	0.63093
chr15:62299507|62306191	VPS13C	0.128857	0.1086	0.297575	0.127015	0.302972	0.2733	0.384398	1.17587	1.82466	0.431594	1.02471	0.422727	2.78024	1.33309	0.521923	0.488348	1.00239	0.732824	1.9095	1.15505	0.3192	2.15356	2.55542	1.19233	0.436115	NA	0.504595	0.814388	0.589167	1.36148
chr15:63951935|63958671	HERC1	0	0	0	0	0.0233055	0.0520571	0	0	0.206565	0.0501854	0.661102	0.143907	0.51633	0.333274	0.143108	0.0673583	0	0.133241	0.367212	0.330015	0.0411871	0.364449	0.350058	0.186302	0.0912799	0	0.232114	0.177041	0.0512319	0.232448
chr15:63998979|64008672	HERC1	0.0257714	0.0394911	0.148788	0.0298859	NA	0.130143	0.08438	1.01909	NA	0.17063	0.495827	0.161895	0.595766	0.222182	0.109435	0.134717	0.250598	0.208189	0.514097	0.528024	0.123561	NA	NA	0.484385	0.131849	NA	NA	NA	NA	NA
chr15:64056295|64067848	HERC1	0	0	0.0247979	0	0.0233055	0	0	0	0	0.0602225	0.264441	0.0719535	0.278024	0	0.0336724	0.0673583	0.107399	0.0749479	0.0734424	0.165008	0.0720775	0	0.140023	0.335344	0.0709955	0.345872	0.111011	0	0.0341546	0
chr15:64217015|64218292	DAPK2	0.094495	0.187583	0.185985	0.0821862	0.20975	0.130143	0.159384	1.13668	0.654124	0.0903337	0.429716	0.0809477	0.714919	0.185152	0.227289	0.168396	0.787593	0.258154	0.330491	0.594027	0.102968	1.19274	0.980162	0.707948	0.304266	NA	0.161471	0.236055	0.102464	0.996204
chr15:64791492|64792365	ZNF609	0.103085	0.217201	0.161187	0.0971291	0.151486	0.195214	0.262515	1.17587	1.34268	0.220816	1.35526	0.341779	0.992943	1.14794	0.75763	0.496767	2.32698	0.274809	1.57901	1.15505	0.195639	1.82224	0.91015	1.19233	NA	NA	0.383493	0.495715	0.281775	0.464895
chr15:65471272|65472542	CLPX	0	0	0.0991918	0.0971291	0	0.117128	0.0937555	0.391957	0.172138	0.140519	0.396661	0.179884	0.238306	0.148122	0.101017	0.126297	0.536995	0.249826	0.29377	0.231011	0.0411871	0.165658	0.630104	0.223562	0.202844	0	0.100919	0.224252	0.18785	0.464895
chr15:67938569|67995746	MAP2K5	0	0	0.0371969	0.0224144	0	0.0390428	0	0.313566	0	0.0301112	0.297496	0.0359768	0.317742	0	0	0	0.250598	0.108258	0.146885	0.528024	0	0.265054	0.525087	0.111781	0.131849	0	0.0605515	0.0472109	0.0170773	0.166034
chr15:67956935|67995746	MAP2K5	NA	0.0789821	0.0247979	0.0149429	NA	0.0780856	0.0562533	0.744718	0.172138	0.180667	0.760267	0.0629593	NA	0.407335	0.143108	0.0841979	0.286398	0.274809	0.440655	1.05605	0.0411871	0.430712	1.2252	0.223562	0.334693	NA	0.333033	0.118027	0.111002	0.498102
chr15:70975097|70976785	UACA	0.0687236	0.128346	0.0619949	0	0.0582639	0.0910999	0.318769	0	0.688551	0.0702595	0	0.0989361	0	0.222182	0.0420906	0	0.143199	0.0249826	0	0.264012	0.0617807	0	0.280046	0	0	0	0	0.0472109	0	0
chr15:72141186|72180457	MYO9A	0	0	0	0.0224144	0.0466111	0.0650713	0	0.156783	0.206565	0	0.231386	0	0.278024	0.0740608	0.0252543	0.0589385	0.143199	0.0333102	0.146885	0.132006	0	0.298185	0.210035	0.298083	0	0	0.0201838	0.188844	0.0512319	0.298861
chr15:72324835|72338975	MYO9A	0	0	0.0495959	0	0.0233055	0.0520571	0.0937555	0	0.13771	0.0200742	0.462771	0	0	0.370304	0.0252543	0.0926176	0.178998	0.108258	0.110164	0.132006	0	0.231922	0.210035	0	0.0811377	0	0.111011	0.0590136	0.0853865	0
chr15:72338065|72338975	MYO9A	0.0171809	NA	0.0495959	0.0448288	0.104875	NA	0.103131	0.195978	0.413131	NA	0.198331	0.0359768	0.317742	0.296243	0.168362	0.101037	0.465396	0.124913	0.550818	0.264012	0.0617807	0.39758	0.350058	0.409864	NA	NA	0.201838	0.188844	0.102464	0.132827
chr15:72810408|72864506	ARIH1	0	0	0	0.0373573	0.0932222	0.0390428	0.121882	0.156783	0.206565	0	0.231386	0.0899419	0	0.148122	0.0673449	0.0673583	0.143199	0.0749479	0.220327	0.0990046	0.0308903	0.165658	0.140023	0.149042	0	0	0.131195	0.141633	0	0.365275
chr15:73468744|73470768	NEO1	0.0773141	NA	0.111591	NA	0.0582639	0.0520571	NA	0.156783	0.378703	0.0301112	0.231386	0.0359768	0.119153	0.185152	0.075763	0.0589385	0.214798	0.0832754	0.183606	0.132006	0.0308903	0.265054	0.105017	0.149042	0.0405689	NA	0.0504595	0.0590136	0.0853865	NA
chr15:75215989|75219228	COX5A	0.0515427	0.0394911	NA	NA	0.163139	0.0780856	NA	NA	0.309848	NA	0.297496	NA	NA	0.0740608	0.0420906	0.0505187	0.0715994	0.0416377	0.29377	0.330015	0.092671	0.364449	NA	0.149042	0.0507111	NA	0.161471	0.0590136	0.0768479	0.0664136
chr15:75219107|75221573	COX5A	0.0343618	0.0493638	0.0619949	0.0821862	0.0815694	0.0780856	NA	0.627131	0.275421	0.0903337	0.297496	0.0719535	NA	0.370304	0.075763	0.101037	NA	0.166551	0.220327	0.231011	0.092671	0.331317	0.700116	0.484385	0.0811377	NA	0.0605515	0.153435	0.0683092	0.199241
chr15:76580187|76585041	ETFA	NA	0.0691094	0.0619949	0.0298859	0.0815694	0.0390428	0.150009	0.235174	0.309848	0.0602225	NA	0.0809477	0.595766	0.370304	0.185198	0.101037	NA	0.116586	0.29377	0.198009	0.0514839	0.496975	0.245041	0.521646	0.304266	NA	0.0807353	0.0708164	NA	0.298861
chr15:76584772|76588078	ETFA	0.0343618	0	0	0.0224144	0.0932222	0.0260285	0	0	0.103283	0	0	0.0899419	0	0	0.075763	0.0673583	0	0.124913	0.110164	0.198009	0.0617807	0	0	0.223562	0.162275	0	0.111011	0.0472109	0.102464	0
chr15:77657505|77681144	NA	0.120266	0.0394911	0	0	0.116528	0	0	0.352761	0.413131	0	0.198331	0	0	0.148122	0.0252543	0	0.608595	0	0.403933	0	0.0205936	0.19879	0	0	0	0	0	0.0708164	0.0597706	0
chr15:77759437|77764156	HMG20A	0.0171809	0	0.0743938	0	0	0	0.0937555	0.352761	0	0.150556	0.363606	0.125919	0.119153	0.518426	0.0673449	0	0.393797	0	0.514097	0.264012	0.123561	0.231922	0	0.298083	0.121707	0	0.232114	0.165238	0.0341546	0
chr15:80390758|80415142	ZFAND6	0.0343618	NA	0.0371969	NA	0.0233055	0.0260285	0.187511	0.195978	0.206565	0.0802966	0.264441	0.0359768	0.198589	0.0740608	0.0841811	0.0673583	0.644395	0.0666204	0.477376	0.264012	0.0205936	0.298185	0.210035	NA	NA	NA	NA	0.0708164	0.0512319	0.0996204
chr15:80412670|80415142	ZFAND6	0.300666	0.227074	0.48356	0.30633	0.873958	0.520571	0.375022	1.45024	3.27062	0.612262	1.71887	0.66557	1.58871	1.81449	0.505087	0.202075	1.75419	0.707841	1.9095	2.60712	NA	2.91559	1.96032	2.1611	0.801235	NA	0.918364	0.920613	0.418394	NA
chr15:83433918|83434783	FSD2	0.0429523	NA	0.0371969	0.0597718	NA	NA	0.103131	0.27437	0.103283	0.0501854	0.330551	0.0539651	0.158871	0.222182	0.0673449	0.0589385	0.178998	0.0416377	0.183606	NA	0.0720775	0.463844	0.210035	NA	0.0811377	NA	0.151379	0.0826191	0.0170773	NA
chr15:85607601|85610435	PDE8A	0.0429523	NA	0.0619949	0.0373573	0.0349583	0.0650713	0.300018	0.352761	0.275421	0.0501854	NA	0.0629593	0.595766	0.407335	0.0589268	0.0757781	NA	0.108258	0.330491	0.0990046	0.0411871	0.629502	0.490081	0.335344	0.121707	NA	0.0706434	0.106225	0.102464	0.0664136
chr15:85607601|85626875	PDE8A	0.0859046	NA	0.0991918	NA	0.0699166	0.0390428	0.0750044	NA	0.585269	0.150556	0.198331	NA	0.397177	NA	0.075763	0.101037	0.751794	0.0333102	0.220327	0.198009	0.0617807	0.231922	0.210035	0.409864	0.0507111	NA	0.0706434	0.118027	0.0426933	0.298861
chr15:85619093|85626875	PDE8A	0.0429523	0.315929	0.185985	0.0747147	0.104875	0.169186	0.412524	0.587935	0.378703	0.110408	0.297496	0.0719535	1.15181	0.296243	0.17678	0.227334	1.25299	0.291464	0.403933	0.297014	0.133858	0.496975	0.525087	0.372604	0.0608533	NA	0.100919	0.283265	0.0768479	0.431689
chr15:85657104|85658718	PDE8A	0.0343618	0.0296183	0	0.0597718	0	0.0390428	0.178135	0	0.309848	0.0602225	0.231386	0.0539651	0	0	0.0673449	0.0841979	0.966592	0.0666204	0.330491	0	0.102968	0	0.350058	0.0745208	0	0	0	0.0708164	0.0341546	0
chr15:85657104|85664245	PDE8A	0.0429523	NA	0.0495959	0.0523003	0.0582639	0.0390428	0.08438	NA	0.413131	0.120445	0.363606	0.0359768	NA	0.222182	0.109435	0.0673583	0.178998	0.0333102	0.29377	0.132006	NA	0.231922	NA	0.260823	NA	2.26299	0.0403676	0.0708164	0.0341546	0.298861
chr15:86911336|86940777	AGBL1	0.0343618	0.0394911	NA	0.0672432	0.0582639	0.0520571	0.112507	NA	0.206565	0.0802966	0.0661102	0.044971	0.397177	0.185152	NA	NA	0.178998	NA	0.367212	0.132006	0.0823743	0.19879	0.245041	0.260823	0.0202844	NA	0.141287	0.12983	0.0341546	0.0664136
chr15:86940597|86950680	AGBL1	0.0601332	0.167837	0.0867928	NA	0.128181	0.0390428	0.159384	NA	0.206565	0.130482	NA	0.044971	0.51633	0.777639	0.126272	0.0673583	NA	0.199861	0.514097	0.198009	0.123561	0.530107	0.245041	0.372604	NA	NA	0.252298	0.12983	0.0768479	0.232448
chr15:87851858|87861626	NA	0	0	0.0743938	0	0.0233055	0.0650713	0.103131	0.431153	0.309848	0.110408	0.231386	0.206866	0.397177	0.333274	0.227289	0	0.680194	0.291464	0.844588	0.66003	0.0823743	0.19879	0.385064	0.447125	0.233271	1.50207	0.272482	0.141633	0.111002	0.464895
chr15:87851858|87965267	NA	0	0	0	0	0.0699166	0	0.0281267	0.352761	0.206565	0.220816	0.363606	0.188878	1.07238	0.333274	0	0.168396	0.465396	0.166551	0.403933	0.792037	0	0.596371	0.630104	0.149042	0.111564	0	0.242206	0.188844	0.025616	0.332068
chr15:87898780|87965263	NA	0.0429523	0.0592366	NA	0.0597718	0.128181	0.247271	0.271891	1.17587	1.48039	0.572113	1.05776	0.251837	1.27097	1.77746	0.420906	0.277853	0.680194	0.724496	0.954752	NA	0.226529	NA	NA	0.745208	0.446257	NA	NA	NA	0.409855	NA
chr15:87898780|87965267	NA	0.120266	0.118473	0.161187	0.328745	0.710819	0.97607	0.740669	5.52659	6.47238	2.45908	5.55326	1.97872	8.53931	9.3687	1.66679	NA	4.72556	2.35669	5.43474	7.32634	1.00908	5.26794	12.5671	4.17317	1.89659	NA	3.14868	NA	1.92973	NA
chr15:87898780|87966067	NA	0	0	0	0	0	0.0650713	0.0656289	0	0.654124	0.0903337	0.231386	0.116924	0	0.703578	0	0.126297	0.214798	0.0999305	0.110164	0.726034	0	0.19879	0.490081	0.186302	0	0	0.100919	0.0472109	0.0597706	0.531309
chr15:87949594|87965263	NA	0.0429523	0.0592366	NA	0.0298859	0.0466111	0.0780856	0.08438	0.235174	0.722979	0.200742	0.165276	NA	NA	0.370304	0.218871	0.0336791	0.501196	0.216516	0.477376	0.363017	0.0411871	0.331317	0.91015	0.223562	0.0608533	NA	0.0504595	0.247857	0.18785	0.365275
chr15:87949594|87965267	NA	0.489656	0.681221	0.706741	0.86669	1.15362	1.71788	2.40014	8.27029	17.3171	4.12524	4.75993	2.40145	15.0133	10.6648	2.39916	1.30507	6.33655	4.57182	9.1803	10.1315	2.16232	9.07809	16.6277	3.91234	1.60247	NA	3.16886	3.42279	2.09197	6.87381
chr15:87949594|87966067	NA	0	0	0	0	0	0	0	0	0.481986	0.0903337	0.0991653	0	0.158871	0.444365	0.0252543	0.0926176	0.107399	0.108258	0.367212	0.231011	0.0411871	0.165658	0.315052	0	0.111564	0	0.0706434	0.0472109	0.0768479	0
chr15:90982564|90986710	IQGAP1	0.0687236	0.0888549	NA	0.0896576	0.198097	0.156171	0.103131	0.313566	0.722979	0.120445	1.48748	0.17089	0.397177	0.555456	0.193617	0.134717	0.178998	NA	1.10164	0.330015	0.0823743	NA	0.735122	0.484385	0.385404	NA	0.121103	0.200646	0.196389	0.132827
chr15:90984738|90986710	IQGAP1	0.0601332	NA	0.111591	NA	0.116528	0.0780856	0.121882	0.27437	0.516414	NA	0.396661	0.044971	NA	0.333274	0.109435	0.202075	0.286398	NA	0.587539	NA	NA	0.298185	0.350058	0.484385	0.202844	NA	0.100919	0.177041	0.0683092	NA
chr15:93480748|93499879	CHD2	0	0	0	0	0.0349583	0.0390428	0.0281267	0.195978	0	0.0903337	0.165276	0.0269826	0.278024	0.111091	0.0252543	0.134717	0	0.0249826	0.183606	0.231011	0	0.231922	0.175029	0	0.162275	0	0.0504595	0.0708164	0.0341546	0
chr15:93540187|93541851	CHD2	0	0	0	0	0	0.156171	0.196887	0	0.344276	0.0802966	0.958598	0.179884	0.714919	0.777639	0.151526	0.193655	0	0.0582928	0.440655	0.726034	0	0.563239	0.385064	0.186302	0.324551	0	0.252298	0.247857	0	0.0996204
chr16:11114050|11220003	CLEC16A	0.0257714	0	0	0	0	0.143157	0.0937555	0	0.103283	0.0200742	0.396661	0.10793	0.714919	0.370304	0.17678	0.0589385	0.250598	0	0	0.165008	0.0411871	0	0	0.149042	0.101422	0	0.0807353	0.0708164	0.0597706	0
chr16:1859239|1859834	HAGH	0.103085	0.118473	0.247979	0.127015	0.174792	0.247271	0.412524	1.803	NA	0.401483	1.22304	0.215861	1.46956	0.8517	0.294634	0.244174	1.07399	0.291464	0.881309	NA	0.216232	0.993951	0.735122	0.335344	0.162275	NA	0.141287	0.0708164	NA	0.564516
chr16:18851020|18853776	SMG1	NA	0.0888549	0.0371969	0.0149429	0.0699166	0.0780856	0.0375022	0.352761	0.688551	NA	0.0991653	0.0359768	NA	0.259213	0.109435	0.0841979	0.644395	0.0499653	NA	0.264012	0.0514839	0.19879	0.175029	NA	NA	NA	0.0403676	NA	0.102464	NA
chr16:18852887|18856973	SMG1	0.137447	0.0493638	0.0619949	0.0597718	0.291319	0.130143	0.215638	0.783914	1.68695	0.281038	1.75192	0.368762	1.19153	1.222	0.353561	0.40415	1.82578	0.116586	1.28524	0.693032	0.123561	1.22587	1.8203	1.04329	0.36512	NA	0.393584	0.377687	0.298853	0.763757
chr16:21979949|21987564	UQCRC2	0.0515427	0	0.0495959	0	0	0.104114	0.0187511	0.313566	0	0.0602225	0.495827	0	0	0.370304	0.143108	0.0926176	0	0.124913	0.220327	0.330015	0	0.331317	0.350058	0.223562	0.283982	0	0.100919	0.153435	0.0341546	0.232448
chr16:30740287|30740893	SRCAP	0.0687236	0.0789821	0.0495959	NA	NA	NA	0.0375022	NA	0.206565	NA	0.231386	0.0989361	0.238306	0.185152	NA	0.0673583	0.107399	0.0333102	0.367212	NA	NA	0.331317	0.0700116	0.0745208	0.0304266	NA	0.0302757	0.0708164	0.0170773	NA
chr16:31230416|31230840	TRIM72	0.0773141	0.187583	0.12399	0.0597718	0.0699166	0.494542	0.131258	0.744718	0.585269	0.110408	1.6197	0.305803	1.94617	0.592487	0.48825	0.479928	1.07399	NA	0.660982	0.528024	0.216232	0.894556	0.735122	0.596167	0.324551	1.02773	0.21193	0.153435	0.204928	0.498102
chr16:31733947|31734674	ZNF720	0.094495	0.0493638	0.111591	NA	0.104875	0.1822	0.0468778	0.391957	0.309848	0.120445	0.594992	0.0899419	0.317742	0.222182	0.143108	0.0757781	0.393797	0.116586	0.403933	0.330015	0.0514839	0.596371	0.770127	NA	0.202844	NA	0.131195	0.0944218	0.0768479	0.199241
chr16:3586122|3586994	NA	0	0	0	0	0.0582639	0.0650713	0	0	0.172138	0.0501854	0.198331	0.044971	0.119153	0.0740608	0.0505087	0	0	0	0.146885	0.297014	0.0205936	0.165658	0.245041	0.223562	0.111564	0	0.0403676	0.12983	0	0
chr16:3900298|3901010	CREBBP	0	0	0.0495959	0	0.0815694	0.0650713	0.0562533	0.54874	0.13771	0.0301112	0.925543	0.215861	0.198589	0.666547	0.101017	0.143136	0.107399	0.0333102	0.183606	0	0.0514839	0.331317	0.210035	0.298083	0.0912799	0	0.100919	0.141633	0.0170773	0.166034
chr16:4253167|4254635	SRL	0.0171809	NA	0.0247979	0.0373573	0.0349583	0.0910999	0.187511	0.901501	0.103283	0.0602225	0.0991653	0.0179884	0.476613	NA	0.143108	0.0757781	NA	0.0832754	0.183606	0.396018	NA	0.265054	NA	0.409864	NA	NA	0.131195	NA	0.0512319	NA
chr16:47531310|47549512	PHKB	0	0	0.12399	0	0	0.104114	0.08438	0.313566	0.240993	0.210779	1.81803	0.404739	0.119153	0.777639	0.17678	0.0505187	0.393797	0.266481	0.734424	0.627029	0.164749	0.629502	0.735122	0.372604	0.354978	0	0.383493	0.25966	0.136618	0.398482
chr16:47531310|47581459	PHKB	0	0	0	0.0448288	0.0699166	0	0.0656289	0	0.516414	0.220816	0.495827	0.197872	0	0.629517	0.126272	0.0505187	0	0.141568	0.330491	0.264012	0.0617807	0.629502	0.210035	0.223562	0.354978	0	0.201838	0.271463	0.170773	0.265655
chr16:48290521|48311390	LONP2	0	0.0197455	0	0	0.104875	0.0650713	0.0281267	0.117587	0.172138	0.0702595	0.0991653	0	0	0.444365	0.109435	0.0757781	0.286398	0	0.110164	0.165008	0	0.298185	0.595098	0.223562	0.294124	0	0.111011	0.0472109	0.0170773	0
chr16:49764682|49823457	ZNF423	0.0429523	NA	NA	0.0298859	0.139833	NA	0.08438	0.391957	0.516414	NA	0.297496	0.0899419	0.436895	0.333274	0.0505087	0.0589385	0.501196	0.0499653	NA	0.132006	0.0411871	0.19879	0.385064	0.111781	NA	NA	0.111011	0.0826191	NA	0.232448
chr16:53175091|53191453	CHD9	0.128857	0.236946	0.173586	0.0597718	0.384542	0.156171	0.121882	1.01909	1.68695	0.160593	0.264441	0.0629593	1.74758	0.370304	0.185198	0.235754	0.930792	0.108258	0.991473	0.363017	0.216232	0.629502	0.140023	1.37864	0.131849	NA	0.201838	0.436701	0.196389	0.332068
chr16:53288350|53308214	CHD9	NA	0.0888549	0.0371969	0.0149429	NA	0.143157	0.08438	0.666327	0.826262	0.17063	0.628047	0.0809477	0.714919	0.88873	0.0841811	0.294693	0.465396	0.149896	0.991473	0.462021	0.113265	0.828292	1.26021	0.521646	NA	NA	0.282573	0.330476	0.213466	0.796964
chr16:53907698|53922863	FTO	0.0687236	NA	0.0247979	NA	0.0466111	0.0780856	0.0375022	0.27437	NA	0.0602225	0.13222	0.134913	0.238306	NA	0.101017	0.0841979	0.143199	0.0832754	0.440655	0.231011	0.0308903	0.265054	NA	NA	0.111564	NA	NA	0.0590136	NA	0.298861
chr16:56419831|56423287	AMFR	NA	NA	0.0247979	0.0373573	0.0233055	0.0260285	NA	0.156783	0.206565	0.180667	0.0661102	0.0809477	NA	NA	0.0673449	0.0841979	0.501196	0.0749479	0.257049	0.231011	0.0205936	0.265054	0.210035	0.372604	0.0405689	NA	0.100919	0.0472109	NA	0.265655
chr16:58593708|58594266	CNOT1	0.0429523	0	0.247979	0.0149429	0.198097	0.0390428	0	0	0.240993	0	0.297496	0.0179884	0	0.148122	0.0420906	0.0589385	0	0.0416377	0.146885	0	0	0	0.105017	0.0745208	0	0	0	0.0472109	0.025616	0
chr16:67644727|67646024	CTCF	0	0	0	0	0	0.1822	0.112507	0	0.172138	0.0602225	0.727212	0	0.51633	0.555456	0.101017	0.109457	0.107399	0.149896	0.220327	0.42902	0.0720775	0.231922	0.140023	0.298083	0.0405689	0	0.151379	0.0590136	0.0768479	0.199241
chr16:68155890|68157024	NFATC3	0.128857	0.0987277	0.210783	0.0747147	0.139833	0.260285	0.206262	1.29346	0.757407	0.17063	1.02471	0.314797	1.03266	0.703578	0.412487	0.547286	0.966592	0.208189	0.807867	0.495023	0.154452	1.49093	0.490081	0.782469	0.162275	NA	0.383493	0.318674	0.25616	0.597723
chr16:68155890|68160513	NFATC3	0.19758	0.454147	0.595151	0.283916	0.512722	0.559614	0.703166	1.41104	1.41153	0.230853	2.2808	0.530657	2.66109	1.25903	0.75763	0.631484	1.46779	0.624566	1.17508	2.0791	0.422168	2.12043	1.99533	1.6022	0.36512	2.91521	0.888088	0.531123	0.640399	1.42789
chr16:68893787|68896964	TANGO6	0	0.0197455	0.0247979	0	0.0233055	0	0	0.117587	0.206565	0.0802966	0.297496	0.0269826	0	0	0.075763	0	0	0	0.440655	0	0.0720775	0.132527	0.0700116	0	0.0507111	0	0.0605515	0.0826191	0.0939252	0.265655
chr16:69317951|69318147	SNTB2	0.0257714	NA	0.0247979	NA	0.0582639	0.0260285	0.103131	0.901501	0.0688551	NA	NA	NA	0.119153	0.111091	0.0589268	NA	0.393797	0.0499653	0.110164	0.165008	NA	0.19879	0.350058	0.0745208	NA	NA	NA	0.0944218	0.0512319	0.0996204
chr16:69404386|69406258	TERF2	0.0429523	0.187583	0.210783	0.119544	0.174792	0.0910999	0.159384	0.470348	0.688551	0.140519	1.05776	0.197872	1.70786	0.92576	0.117854	0.0589385	0.501196	0.141568	0.440655	0.726034	0.113265	1.06021	1.57526	0.596167	0.436115	NA	0.21193	0.212449	0.136618	0.0664136
chr16:69729039|69729282	NFAT5	0.0429523	0	0	0.0523003	0.0582639	0	0.206262	0	0.344276	0.0501854	0.0661102	0.0269826	0	0	0.0252543	0	0.178998	0.0499653	0	0.165008	0	0	0.210035	0.298083	0	0	0.0504595	0.106225	0	0
chr16:71779047|71779517	AP1G1	0	0	0	0	0	0.0260285	0.0187511	0.235174	0.240993	0	0.0661102	0	0.119153	0.0740608	0.0168362	0.0252594	0.0715994	0.0416377	0.183606	0	0.0205936	0.265054	0.280046	0.186302	0.0405689	0	0.0302757	0	0.0597706	0
chr16:7629779|7657340	RBFOX1	0.094495	0.0789821	0.148788	0.0821862	0.116528	0.221243	0.178135	0.27437	0.826262	0.200742	2.11553	0.269826	2.10504	0.629517	0.202035	0.143136	0.608595	0.133241	0.807867	0.759035	0.0411871	1.02708	0.980162	0.670687	0.152133	NA	0.413768	0.188844	0.102464	0.166034
chr16:81388010|81411307	NA	0	0	0	0	0	0.0650713	0.0656289	0	0	0.0200742	0	0.0539651	0	0.259213	0	0.0420989	0.214798	0.149896	0.29377	0.198009	0.0308903	0.132527	0.280046	0	0.0507111	0	0.0504595	0.0826191	0.0853865	0.0664136
chr16:83065615|83065823	CDH13	NA	0.118473	0.0247979	0.119544	0.0349583	0.169186	0.0656289	0.509544	NA	0.0903337	0.0661102	0.044971	0.198589	0.296243	0.109435	0.0757781	0.572795	0.274809	0.587539	0.462021	0.0617807	0.530107	0.700116	NA	NA	NA	0.0403676	0.118027	NA	0.332068
chr16:83940592|83945972	MLYCD	NA	0.118473	0.136389	0.0896576	0.20975	0.130143	0.0468778	0.54874	0.826262	NA	0.363606	0.224855	0.357459	0.777639	0.244125	0.437829	1.78998	0.424705	0.550818	NA	NA	0.265054	0.980162	0.409864	0.253555	NA	NA	0.177041	0.213466	0.464895
chr16:85667520|85667738	GSE1	0.352209	1.16499	0	0	0	0.416457	0.140633	1.48944	0.481986	0.0401483	0.231386	0.0629593	1.19153	0.444365	0.0168362	0	1.50359	0	0.477376	0.264012	0.0411871	0.331317	0	0.260823	0	0	0.0403676	0	0.0597706	0
chr16:88061089|88071617	BANP	0.0515427	0.148092	0	0	0	0.234257	0.131258	0.0783914	0.172138	0.0903337	0.528882	0.10793	0.317742	0.703578	0.0925992	0.0926176	0.107399	0.158223	0.29377	0.594027	0	0.596371	0.560093	0.484385	0.0709955	0	0.191746	0.0826191	0	0.166034
chr17:1540003|1540356	SCARF1	NA	NA	0.0247979	0.0373573	0.0932222	0.0260285	0.0375022	0.431153	0.206565	0.0501854	0.264441	0.0719535	0.278024	0.222182	0.0252543	0.0252594	NA	NA	0.183606	0.165008	NA	0.463844	NA	0.186302	0.101422	NA	NA	NA	0.0426933	NA
chr17:15905229|15909882	TTC19	0.0515427	0	0	0.0298859	0.104875	0.0390428	0	0	0.240993	0.0602225	0.0991653	0	0	0.296243	0.0841811	0	0	0.0999305	0.110164	0	0.0308903	0.165658	0.140023	0.260823	0	0	0.0302757	0.0472109	0	0
chr17:16004564|16005119	NCOR1	0.0257714	0	0	0.0298859	0	0.0650713	0.0375022	0.156783	0.275421	0	0.0991653	0.0179884	0.0794354	0.0740608	0.0505087	0.0336791	0.429596	0	0	0.132006	0	0.0662634	0.140023	0.149042	0.101422	0	0.0504595	0.0354082	0.0170773	0.166034
chr17:1746097|1747980	RPA1	NA	0.0592366	0.12399	0.0149429	0.0582639	0.117128	0.0468778	0.0783914	0.275421	NA	0.363606	NA	0.357459	NA	0.0673449	0.101037	NA	0.0416377	0.146885	0.264012	0.0514839	0.231922	0.175029	NA	NA	NA	0.0706434	0.0826191	NA	0.132827
chr17:1746097|1756483	RPA1	NA	0.197455	0.0619949	0.0298859	0.0233055	0.0650713	0.0281267	0.27437	0.413131	0.120445	0.198331	0.0719535	0.714919	0.481395	0.0589268	0.0926176	NA	0.0249826	0.257049	0.0990046	0.0514839	0.331317	0.210035	0.186302	NA	NA	0.0201838	0.0826191	0.0768479	0.0664136
chr17:18768782|18781183	PRPSAP2	0.0171809	0	0	0.0523003	0.0466111	0	0	0	0.206565	0	0.0661102	0	0	0	0	0	0	0.0582928	0	0	0.0308903	0.132527	0	0	0	0	0	0	0.0426933	0
chr17:20107646|20109225	SPECC1	0.0687236	0.315929	0.148788	0.127015	0.244708	0.143157	0.0656289	0.82311	0.378703	0.291075	0.760267	0.197872	0.357459	0.629517	0.0673449	0.185235	0.572795	0.091603	0.514097	0.462021	NA	0.629502	0.210035	0.372604	0.131849	NA	0.100919	0.141633	0.111002	0.132827
chr17:20914464|20919212	USP22	0.0257714	0	0	0.0448288	0.0582639	0	0	0.27437	0.0688551	0	0.13222	0.0809477	0	0.0740608	0	0	0.214798	0	0.183606	0	0	0	0	0	0	0	0	0	0	0
chr17:26449629|26499644	NLK	NA	NA	0.0247979	0.0149429	0.104875	0.0390428	0.16876	0.587935	0.240993	0.0501854	0.396661	0.0269826	0.397177	0.518426	0.210453	0.0589385	0.644395	0.0333102	0.367212	0.561026	0.0308903	0.265054	0.420069	NA	0.121707	NA	0.141287	NA	0.0683092	0.166034
chr17:27778473|27778698	TAOK1	0.0343618	0	0	0.0597718	0.0932222	0	0	0.352761	0	0	0.231386	0	0	0	0	0	0	0	0.220327	0.165008	0	0	0	0	0.0608533	0	0.0403676	0.106225	0.0341546	0
chr17:27975162|27977818	SSH2	0	0	0	0	0.0233055	0.0260285	0.0187511	1.09748	0	0.0702595	0.429716	0.0629593	0.158871	0.0740608	0.0505087	0.0336791	0	0.091603	0.220327	0.0990046	0	0.132527	0.105017	0.111781	0.0709955	0	0	0.0472109	0	0
chr17:27975162|27999147	SSH2	0.0859046	0.1086	NA	NA	0.151486	0.221243	0.178135	0.744718	0.309848	0.130482	NA	0.0989361	NA	0.481395	0.101017	0.151556	1.28879	0.191534	1.2118	0.264012	0.0411871	0.629502	NA	0.484385	0.101422	NA	0.181654	0.247857	0.0768479	NA
chr17:28011581|28030080	SSH2	0.120266	0.0592366	0.12399	0.149429	0.559333	0.169186	0.375022	0.82311	1.30825	0.220816	0.793322	0.125919	1.23125	0.407335	0.218871	0.328372	2.11218	0.591256	1.35869	0.825038	0.164749	0.993951	1.2252	0.745208	0.141991	NA	0.333033	0.306871	0.31593	0.498102
chr17:28811232|28819771	GOSR1	0	0	0	0	0	0.0780856	0	0.313566	0.103283	0.0602225	0.198331	0.0989361	0	0.222182	0.0168362	0.117877	0	0	0	0.132006	0.0720775	0.132527	0.140023	0.149042	0.0202844	0	0.0504595	0.12983	0.025616	0.132827
chr17:30498062|30510291	RHOT1	0.0515427	0	0.0619949	0.0672432	0.0233055	0.143157	0	0.235174	0.172138	0.0602225	0.165276	0	0	0.444365	0.0505087	0	0	0	0.110164	0.0990046	0	0.165658	0.455075	0.111781	0.0202844	0	0	0.0708164	0	0
chr17:33495080|33495380	UNC45B	0	0	0	0	0	0.117128	0	0.156783	0.13771	0.0702595	0.231386	0.10793	0.317742	0.185152	0.117854	0.151556	0.0715994	0.091603	0	0	0.0308903	0.165658	0	0.149042	0.172418	0	0.0807353	0	0.0170773	0
chr17:33495080|33495704	UNC45B	0.094495	NA	0.136389	0.0747147	0.198097	0.208228	0.318769	1.803	0.619696	0.271001	3.5369	0.629593	1.70786	1.51825	0.404069	0.38731	0.572795	0.832754	1.02819	0.825038	0.236826	1.95477	1.05017	1.37864	0.791093	NA	0.706434	0.318674	0.153696	0.929791
chr17:35797839|35804870	TADA2A	0	0	0.0371969	0	0	0.0390428	0	0.235174	0.447558	0.0501854	0.0991653	0	0	0.222182	0.0673449	0	0.250598	0.116586	0.220327	0.330015	0.0617807	0.265054	0.140023	0.111781	0	0	0.0908272	0.0236055	0.0426933	0.0664136
chr17:36517594|36523933	SOCS7	0.0171809	0	0.0371969	0.0672432	0	0	0	0	0	0	0	0	0	0	0.0168362	0	0	0	0	0	0	0	0	0.149042	0.0608533	0	0	0	0	0
chr17:38282436|38282659	MSL1	0	0	0	0	0	0.0390428	0.0187511	0.431153	0.13771	0.0602225	0.13222	0.044971	0	0.222182	0	0.0336791	0.286398	0.0333102	0.146885	0.198009	0	0.265054	0.455075	0.223562	0.192702	0	0.100919	0.0944218	0.0426933	0
chr17:40650942|40653322	ATP6V0A1	0.0515427	NA	0.0247979	0.0896576	0.0466111	NA	0.0375022	0.0783914	0.275421	0.110408	0.231386	0.044971	NA	0.333274	0.0673449	0.0252594	0.0715994	0.0249826	NA	0.132006	0.0823743	0.331317	NA	0.260823	0.0608533	NA	0.161471	0.0236055	0.0341546	NA
chr17:40879653|40882936	EZH1	0	0.0691094	0	0.0149429	0.0699166	0	0	0	0.275421	0	0	0	0.476613	0.185152	0.0505087	0.101037	0	0	0.29377	0	0	0.165658	0	0	0	0	0	0	0	0
chr17:4186093|4192703	UBE2G1	0.0257714	0	0.0371969	0	0.0582639	0.0260285	0	0	0.13771	0	0	0	0	0	0.0673449	0.117877	0	0	0	0	0	0	0	0.260823	0	0	0.0605515	0	0.0170773	0
chr17:4186093|4200109	UBE2G1	0.352209	0.35542	0.495959	0.231616	0.734125	0.351385	0.412524	1.95978	3.06405	0.592188	1.68581	0.611605	3.97177	0.92576	0.631358	0.690422	2.11218	0.50798	1.28524	0.924043	0.298607	1.9879	1.47024	1.45316	0.36512	NA	0.504595	0.625545	0.222005	1.42789
chr17:4186093|4210418	UBE2G1	0.0859046	0.197455	0.297575	0.127015	0.489416	0.221243	0.196887	1.05828	1.41153	0.190704	1.95025	0.350773	1.74758	0.814669	0.336724	0.370471	2.21958	0.258154	1.13836	0.726034	0.0720775	1.29214	0.840139	0.633427	0.446257	NA	0.413768	0.377687	0.281775	0.63093
chr17:43552466|43553092	PLEKHM1	0.0171809	0	0	0	0	0.104114	0	0.156783	0.413131	0.0702595	0.297496	0.0359768	0.635483	0	0.109435	0	0	0.0249826	0	0	0.0411871	0.265054	0.280046	0.0745208	0.192702	0	0.121103	0.0354082	0.0341546	0
chr17:44143903|44172067	KANSL1	0.0343618	0	0	0.0597718	0	0.0520571	0	0.431153	0.516414	0.0702595	0.429716	0.10793	0.675201	0.259213	0.159944	0.0841979	0.178998	0.108258	0.146885	0.264012	0.0411871	0.331317	0.210035	0.111781	0.263698	0	0.171562	0.165238	0.0939252	0.232448
chr17:44159807|44172067	KANSL1	NA	0.0691094	0.0371969	NA	0.104875	0.0520571	0.0562533	0.235174	0.103283	NA	0.363606	0.0899419	NA	NA	0.0420906	0.0589385	0.286398	0.183206	0.146885	0.297014	NA	0.19879	0.140023	0.111781	0.0811377	NA	0.161471	NA	0.0341546	0.166034
chr17:44248221|44249598	KANSL1	0.0343618	0.0394911	NA	NA	0.0233055	0.1822	NA	NA	NA	0.0802966	0.661102	0.27882	NA	0.444365	0.0925992	NA	0.250598	0.0499653	0.29377	0.297014	0.0308903	0.19879	0.280046	0.186302	0.375262	NA	0.0504595	0.0236055	0.0939252	0.232448
chr17:45695716|45696530	NPEPPS	0.0171809	0.0493638	NA	NA	0.0815694	0.0260285	0.0656289	0.235174	0.344276	0.0802966	0.396661	0.044971	NA	NA	NA	0.0505187	NA	0.0333102	0.146885	0.264012	NA	NA	NA	0.149042	0.27384	NA	0.0605515	0.0590136	0.0341546	0.232448
chr17:47388674|47389404	ZNF652	0.0687236	0.0691094	0.0867928	0.0298859	0.279667	0.0650713	0.112507	0.901501	0.826262	0.140519	1.12387	0.188878	0.397177	0.666547	0.17678	0.117877	1.10979	0.158223	0.697703	0.396018	0.102968	0.430712	0.525087	0.335344	0.233271	NA	0.26239	0.106225	0.0939252	0.63093
chr17:47388674|47390207	ZNF652	0	0.1086	0	0	0.163139	0	0.08438	0.391957	0.550841	0.0802966	0.165276	0.143907	0.278024	0.222182	0.075763	0.0420989	0.178998	0.0666204	0.29377	0	0.0411871	0.629502	0.385064	0.260823	0.202844	0	0.141287	0.118027	0	0
chr17:49118862|49133843	SPAG9	0.0515427	0.0394911	NA	0.0597718	0.116528	0.0780856	0.0656289	0.0783914	0.344276	0.210779	0.165276	0.0899419	0.595766	0.555456	0.101017	0.126297	0.357997	0.0666204	0.330491	0.561026	NA	0.165658	0.420069	0.335344	0.0912799	NA	0.161471	0.118027	0.0512319	0.0996204
chr17:54921380|54923170	DGKE	0	0.0987277	0.0495959	0	0.0233055	0.0390428	0.0375022	0	0.172138	0	0	0	0.397177	0	0.0336724	0	0.107399	0	0	0.198009	0	0	0.175029	0	0.0202844	0	0.0403676	0	0	0.132827
chr17:57430576|57430887	YPEL2	0.678646	0.621984	0.781135	0.343688	1.14197	1.08018	1.02194	5.87935	6.47238	0.923411	2.2808	0.845454	6.35483	3.14759	1.36373	1.06931	3.40097	0.88272	4.18622	2.27711	0.556026	4.37338	3.95565	2.72001	1.06493	NA	0.565147	1.41633	0.956329	3.05503
chr17:57643988|57654726	DHX40	0.18899	0.1086	0.12399	0.127015	0.314625	0.0390428	0.103131	0.627131	0.929544	0.100371	0.165276	0.0269826	0.675201	NA	0.075763	0.0420989	0.107399	NA	0.514097	0.198009	0.0823743	0.165658	0.105017	NA	NA	NA	NA	0.177041	0.0597706	0.166034
chr17:57808782|57816308	VMP1	0.137447	0.138219	0.223181	0.0821862	0.559333	0.156171	0.290642	1.13668	2.34108	0.281038	1.52053	0.233849	1.39012	0.666547	0.227289	0.176816	0.680194	0.40805	0.734424	0.825038	0.185342	1.15961	1.01517	1.11781	0.212987	NA	0.47432	0.212449	0.196389	0.498102
chr17:57842332|57851246	VMP1	0.0257714	0	0	0.0747147	0.0699166	0	0	0.235174	0.309848	0.0401483	0	0.0269826	0	0.185152	0	0	0	0.0166551	0.110164	0.0990046	0	0.0993951	0	0.260823	0.0912799	0	0	0	0	0
chr17:57987923|58013902	RPS6KB1	0.0257714	0	0	0.0373573	0.0233055	0.0260285	0.0281267	0.0783914	0.103283	0.0401483	0	0.0809477	0.158871	0	0.0336724	0.0252594	0.214798	0.0499653	0.220327	0.132006	0	0.265054	0	0.111781	0	0	0.0605515	0	0	0
chr17:58342773|58372162	USP32	0	0	0.0495959	0	0.221403	0.0260285	0.0468778	0	0.344276	0.0602225	0.462771	0.0359768	0.397177	0.148122	0.0420906	0.0589385	0.536995	0.108258	0.257049	0	0.0514839	0.19879	0.210035	0.260823	0.0405689	0	0.151379	0.118027	0.0768479	0.298861
chr17:59996761|60002460	INTS2	NA	0.0197455	0.0743938	NA	0.0815694	NA	0.0281267	0.195978	0.378703	0.0702595	0.528882	0.0719535	NA	0.444365	0.0589268	0.0757781	0.322197	0.174878	0.257049	0.297014	0.133858	0.364449	0.315052	0.335344	0.162275	NA	0.0807353	0.0236055	0.0512319	0.199241
chr17:59999086|60002460	INTS2	0.0171809	NA	0.0867928	0.0523003	NA	0.0780856	0.0750044	0.352761	0.722979	0.24089	0.462771	0.125919	0.834072	0.407335	0.227289	0.0841979	0.322197	0.133241	0.440655	0.396018	0.0720775	0.530107	NA	0.707948	0.162275	5.90947	0.131195	0.141633	0.119541	0.132827
chr17:60061532|60062451	MED13	0.0429523	NA	0.0495959	0.0597718	0.244708	0.0390428	0.112507	0.54874	0.344276	0.110408	0.628047	0.10793	1.07238	0.185152	0.193617	0.294693	0.572795	0.108258	0.881309	0.330015	NA	0.695766	0.735122	0.409864	0.172418	NA	0.191746	0.12983	0.111002	0.232448
chr17:60087911|60112969	MED13	0	0	0	0	0.0466111	0.0780856	0	0	0.103283	0.0301112	0	0.0989361	0	0.148122	0.0841811	0.176816	0.0715994	0.141568	0.477376	0	0.0308903	0.0993951	0	0.223562	0.0912799	0	0.0908272	0.0354082	0.0512319	0.0664136
chr17:60106902|60112969	MED13	NA	0.0296183	0.0619949	0.0298859	0.0815694	0.0520571	0.103131	0.587935	0.481986	0.0903337	0.264441	0.0629593	NA	0.148122	0.0252543	NA	NA	0.108258	0.110164	0.132006	0.0823743	NA	0.140023	0.409864	0.294124	NA	0.0504595	0.153435	0.0512319	0.332068
chr17:60111148|60112969	MED13	0.0773141	0.118473	0.23558	0.0672432	0.151486	0.130143	0.365646	1.09748	1.06725	0.17063	0.793322	0.0629593	0.397177	0.518426	0.17678	0.185235	1.03819	0.349757	1.02819	0.363017	0.102968	0.496975	0.840139	0.968771	0.263698	NA	0.161471	0.330476	0.170773	0.265655
chr17:62248460|62265775	TEX2	NA	NA	0.0247979	0.0224144	0.0815694	0.104114	0.0468778	0.27437	0.206565	0.120445	0.330551	0.0539651	0.357459	0.518426	0.17678	0.143136	0.572795	0.0999305	0.29377	0.264012	0.0411871	0.629502	0.385064	0.521646	0.202844	NA	0.121103	0.12983	0.111002	0.132827
chr17:63739186|63746842	CEP112	0.094495	0.0691094	0.0867928	0.119544	0.104875	0.0520571	0.0656289	0.352761	0.516414	0.0802966	0.231386	NA	0.198589	0.222182	0.0420906	NA	0.536995	0.0749479	0.367212	0.330015	0.0308903	0.298185	0.245041	0.111781	0.162275	NA	0.141287	0.12983	0.0426933	0.166034
chr17:64059081|64066119	CEP112	0.0601332	0.0592366	0.0619949	0	0.151486	0	0	0.0783914	0.275421	0	0	0	0.51633	0.222182	0.0589268	0.0252594	0.214798	0.0582928	0.183606	0.066003	0.0308903	0	0.525087	0	0	0	0.0403676	0.0944218	0	0
chr17:64171162|64179425	CEP112	0.0257714	NA	NA	0.0448288	0.0233055	0.0520571	0.0187511	0.235174	0.275421	0.0301112	0.165276	0.0539651	0.397177	0.148122	0.0420906	NA	0.107399	0.216516	0.440655	0.165008	NA	0.0993951	0.175029	NA	NA	NA	0.0201838	0.0708164	NA	NA
chr17:65941525|65944422	BPTF	0	0	0	0	0	0.0520571	0.0281267	0.313566	0.585269	0.0903337	0.363606	0.0629593	0.198589	0.407335	0.075763	0.143136	0.143199	0.0333102	0.183606	0.066003	0.0308903	0.364449	0.140023	0.372604	0.0507111	0	0.100919	0.0590136	0.0341546	0.232448
chr17:65941525|65972074	BPTF	0.19758	0.217201	0.161187	0.276444	0.163139	0.325357	0.609411	1.64622	1.75581	0.672484	2.64441	0.701547	3.1377	0.88873	0.404069	0.690422	1.64679	0.166551	1.76262	0.990046	0.391278	1.85538	NA	2.01206	0.212987	NA	0.444044	0.613742	0.264698	NA
chr17:67151160|67152066	ABCA10	0.0601332	0.276437	0.0867928	0	0.0932222	0	0	0.0783914	0.585269	0.100371	0.297496	0	0.119153	0.111091	0.117854	0.0926176	0	0.133241	0.29377	0	0.123561	0	0.210035	0.111781	0.0912799	0	0.191746	0	0.0768479	0
chr17:73038276|73038754	ATP5H	0	0.0197455	0	0	0.221403	0.0650713	0	0.235174	0.275421	0.100371	0.264441	0.0539651	0.635483	0.111091	0.0673449	0.0589385	1.03819	0.0749479	0.477376	0.165008	0.0205936	0	0.0700116	0.298083	0	0	0.111011	0.12983	0.0597706	0.132827
chr17:74283273|74301022	QRICH2	0.0257714	NA	0.0743938	0.0298859	NA	0.0260285	NA	0.117587	0.0688551	NA	NA	0.0269826	0.317742	NA	0.0252543	0.0757781	0.536995	0.0249826	0.146885	NA	0.0617807	0.0662634	0.630104	0.111781	0.0304266	NA	NA	0.141633	0.0341546	NA
chr17:74763468|74772623	MFSD11	0	0	0.0495959	0	0	0.0390428	0.0375022	0.313566	0.275421	0.0401483	0.264441	0	0	0.259213	0	0.0420989	0.178998	0.0749479	0.146885	0.0990046	0.0823743	0	0.315052	0.111781	0	0	0.0403676	0.0472109	0.025616	0.0996204
chr17:76814749|76832454	USP36	0	0.1086	0	0	0.151486	0.0520571	0.187511	0.313566	0.757407	0.230853	0.760267	0.125919	1.1121	0.259213	0.210453	0.134717	0.787593	0.199861	0.660982	0.264012	0.175045	0.563239	0.66511	0.521646	0.152133	0	0	0.200646	0.0512319	0.365275
chr17:77073512|77073946	ENGASE	NA	0.17771	0.0495959	0.0597718	0.139833	0.416457	0.16876	1.05828	0.550841	0.210779	1.12387	0.116924	0.992943	0.740608	0.185198	0.227334	0.501196	0.116586	1.10164	0.594027	0.0823743	NA	NA	0.633427	0.395546	NA	0.141287	0.200646	0.0426933	0.166034
chr17:80847544|80869665	TBCD	0	0	0.0371969	0	0.0466111	0.0390428	0.0468778	0.27437	0.378703	0	0.165276	0.0899419	0.436895	0.222182	0.0336724	0	0.143199	0.0666204	0.367212	0.264012	0	0.331317	0.245041	0.0745208	0.0912799	1.09691	0.111011	0.0472109	0.0170773	0.166034
chr17:80858527|80869665	TBCD	0.0257714	0.0296183	NA	0.0149429	0.0349583	0.169186	0.178135	0.509544	0.481986	0.17063	0.429716	0.116924	0.556048	0.88873	0.159944	0.101037	0.286398	0.266481	0.440655	0.198009	0.0617807	0.795161	0.420069	0.298083	0.111564	NA	0.191746	NA	0.136618	NA
chr17:8473038|8480656	MYH10	0	0	0	0	0	0	0	0	0.172138	0.0702595	0.396661	0.0989361	0	0	0.0841811	0	0	0.124913	0.110164	0.42902	0.0308903	0.0993951	0.595098	0.0745208	0.0709955	0	0.0201838	0.12983	0.0512319	0.0996204
chr18:12999420|13019205	CEP192	0.412342	0.148092	0.309974	0.25403	0.384542	0.312342	0.431275	1.64622	1.79023	0.65241	1.38831	0.38675	0.992943	1.81449	0.648194	0.513607	1.07399	NA	3.01114	1.45207	0.298607	2.51801	3.39556	1.90028	0.436115	NA	0.565147	1.19208	0.683092	2.02562
chr18:12999420|13030607	CEP192	0.0257714	NA	0.0991918	0.0896576	NA	0.0520571	0.159384	NA	0.344276	0.220816	0.198331	0.0719535	0.278024	0.222182	0.126272	0.126297	NA	0.208189	0.403933	0.363017	0.0514839	0.695766	0.420069	0.186302	NA	NA	0.0201838	0.224252	0.0512319	0.232448
chr18:13048858|13059311	CEP192	0.094495	0.118473	0.161187	NA	NA	0.0390428	0.0187511	0.54874	0.378703	0.0802966	NA	NA	0.198589	0.222182	0.143108	0.0505187	NA	0.091603	0.183606	0.330015	0.0617807	0.298185	0.385064	0.298083	NA	NA	0.232114	0.141633	0.0512319	0.265655
chr18:13048858|13073184	CEP192	0.0343618	0.0888549	0	0	0	0.0260285	0	0.431153	0.103283	0.0903337	0.231386	0.0269826	0	0	0.0841811	0	0	0.0666204	0.367212	0.165008	0	0.298185	0	0.260823	0.0608533	0	0.0403676	0.0590136	0.0170773	0.132827
chr18:13681604|13682104	FAM210A	0.0257714	0.0493638	0	0	0.0233055	0	0	0	0.172138	0	0.264441	0.152901	0	0	0	0	0	0.091603	0	0.198009	0.0308903	0.19879	0.420069	0.223562	0	0	0.0908272	0	0	0
chr18:18546878|18572898	ROCK1	0	0.0394911	0	0.0298859	0.0815694	0	0	0.431153	0	0.0401483	0.0661102	0	0.357459	0	0.0505087	0.0168396	0.429596	0	0.257049	0	0.0308903	0.165658	0.280046	0.186302	0	0	0	0	0	0
chr18:18571137|18600200	ROCK1	0	0	0.0371969	0	0	0.0390428	0	0.156783	0.13771	0	0.330551	0.0629593	0	0.185152	0.0673449	0.151556	0.0715994	0	0.110164	0.165008	0	0.231922	0	0.372604	0.121707	0	0.0706434	0.0590136	0.0426933	0
chr18:19345733|19359646	MIB1	0.274895	0.276437	0.309974	0.239087	0.349583	0.546599	0.50628	2.66531	1.23939	0.562076	2.08247	0.341779	3.29657	1.74043	0.547177	0.227334	1.36039	0.449687	1.35869	1.61707	0.278013	1.65658	0.945156	1.49042	0.780951	0.820211	0.938548	0.613742	0.162234	1.22865
chr18:19358064|19359646	MIB1	0	0	0	0.0448288	0	0.0390428	0.0281267	0	0.275421	0.0903337	0.462771	0.0359768	0	0.370304	0.126272	0.0757781	0	0.133241	0.367212	0.231011	0.0720775	0.331317	0.105017	0.409864	0.192702	0	0.100919	0	0.025616	0.298861
chr18:21757977|21759799	OSBPL1A	0.0171809	0	0.0247979	0	0.0932222	0.0390428	0	0.27437	0.172138	0	0.165276	0.0179884	0.635483	0	0	0.0252594	0	0	0.367212	0.0990046	0	0.430712	0.0700116	0.0745208	0.0608533	0	0.0605515	0.0236055	0	0
chr18:21776089|21819346	OSBPL1A	0.0343618	0	0	0.0298859	0.0466111	0.0260285	0	0.235174	0	0	0.13222	0	0	0.111091	0.0673449	0.0168396	0.143199	0.0416377	0.146885	0.0990046	0	0.165658	0.140023	0.223562	0.0202844	0	0.0302757	0.0472109	0	0
chr18:24954131|24972831	RP11-739N10.1	0	0	0	0	0	0.104114	0.112507	0.313566	1.03283	0.130482	0.330551	0.152901	0.278024	0.518426	0.126272	0.126297	0.393797	0	0.367212	0.132006	0	0.828292	0	0.186302	0	0	0.0908272	0.0708164	0.0597706	0.166034
chr18:3126699|3131494	MYOM1	0.0601332	NA	0.0619949	NA	0.0932222	0.0650713	0.0750044	0.431153	0.654124	0.0802966	0.198331	NA	0.436895	0.259213	0.126272	0.109457	0.644395	0.091603	0.734424	0.396018	0.0205936	0.695766	0.945156	0.149042	0.233271	NA	0.21193	0.0472109	0.12808	0.265655
chr18:3126699|3142061	MYOM1	0.0859046	0.128346	0.0743938	NA	NA	0.0910999	0.0750044	NA	0.240993	0.0200742	1.05776	0.116924	NA	0.222182	NA	0.168396	NA	0.091603	0.330491	0.528024	0.0514839	0.231922	0.0700116	0.0745208	0.121707	NA	0.201838	0.118027	0.0426933	0.132827
chr18:3164276|3176132	MYOM1	0.0171809	0	0	0.0298859	0	0	0.0375022	0	0.172138	0.0802966	0.231386	0.116924	0.158871	0.259213	0.143108	0.244174	0.644395	0.0582928	0.403933	0.198009	0.0514839	0.265054	0.280046	0.260823	0.131849	0	0	0.0944218	0.0939252	0.0664136
chr18:32526928|32549080	NA	0	0.0197455	0.0867928	0.30633	0.0466111	0.0260285	0.140633	0.54874	0.344276	0	0	0	0	0.111091	0	0	0	0	0.183606	0	0	0.39758	0	0	0	0	0	0.0708164	0	0
chr18:32650159|32682123	MAPRE2	0	0	0.0619949	0	0	0.130143	0	0.156783	0.344276	0.100371	0.330551	0	0.834072	0.370304	0.109435	0.0673583	0.608595	0.166551	0.257049	0.66003	0.0617807	0.265054	0.560093	0.372604	0.0507111	0	0.191746	0.212449	0.0768479	0.166034
chr18:33606863|33613800	RPRD1A	0.0429523	0	0	0	0.0466111	0	0.150009	0.0783914	0.206565	0.0702595	0.363606	0.125919	0.0794354	0.0740608	0.0505087	0.0673583	0	0.0499653	0.330491	0.132006	0.0411871	0.165658	0.0700116	0	0	0	0.121103	0.0472109	0.0170773	0.0996204
chr18:39623697|39629569	PIK3C3	NA	NA	0.0619949	0.0373573	0.0349583	NA	NA	0.156783	0.481986	0.0903337	0.165276	0.0809477	0.278024	0.296243	0.0252543	0.117877	0.107399	0.174878	0.146885	0.198009	NA	0.165658	0.210035	0.633427	0.162275	NA	0.242206	0.0826191	0.025616	0.0664136
chr18:42529846|42533305	SETBP1	0	0	0	0	0.104875	0.117128	0.0468778	0.313566	0	0.0301112	0.396661	0.0719535	0	0.296243	0.075763	0.101037	0	0.0249826	0	0.231011	0.0514839	0.629502	0.455075	0.372604	0.111564	0	0.222022	0	0.0426933	0.265655
chr18:44355453|44401035	PIAS2	0.0515427	0	0	0.0298859	0.104875	0	0	0	0.275421	0.0301112	0.0991653	0	0	0	0.0336724	0	0	0.0416377	0	0.165008	0	0.165658	0.140023	0.111781	0	0	0	0	0	0
chr18:44470543|44471017	PIAS2	0.0257714	0	0	0.0672432	0.0699166	0	0	0.0783914	0	0	0	0.0899419	0	0	0.117854	0	0.143199	0.133241	0.0734424	0	0.0308903	0.132527	0	0	0	0	0.0403676	0.0944218	0	0.132827
chr18:44470543|44483598	PIAS2	0	0	0.0619949	0	0.0699166	0.130143	0.178135	0.744718	0.516414	0.120445	0.495827	0.125919	0.397177	0.592487	0.101017	0.0757781	0	0.0999305	0.403933	0	0.185342	0.596371	0	0.298083	0.0912799	0	0.21193	0	0.102464	0.199241
chr18:44470543|44486278	PIAS2	0.0515427	0.0592366	NA	0.0373573	0.0815694	0.0780856	NA	0.431153	0.860689	0.130482	NA	0.116924	0.754636	0.259213	0.151526	0.0420989	1.03819	0.158223	0.734424	0.561026	0.0205936	0.463844	0.315052	0.260823	0.334693	NA	0.0807353	0.200646	0.162234	0.564516
chr18:45391430|45423180	SMAD2	0.0343618	0	0	0.0149429	0	0	0.103131	0.431153	0.103283	0.100371	0.13222	0.0269826	0.635483	0.185152	0.126272	0.117877	0	0.0666204	0.110164	0.561026	0	0.298185	0.315052	0.186302	0.0608533	0	0.0504595	0.0472109	0.0341546	0
chr18:46858234|46906128	DYM	0	0	0	0.0298859	0.0582639	0.0650713	0.0468778	0.313566	0.103283	0.0301112	0.462771	0.0899419	0	0.222182	0	0.185235	0.214798	0.133241	0.477376	0.231011	0	0.298185	0.420069	0.186302	0	0	0.121103	0.141633	0.0512319	0.132827
chr18:46889531|46906128	DYM	0	0	0	0.0672432	0.104875	0.0260285	0.0937555	0.117587	0	0.0301112	0.561937	0.0899419	0.238306	0.111091	0.0168362	0.0589385	0	0.333102	0.29377	0	0.0720775	0.430712	0.315052	0.149042	0	0	0.121103	0.0708164	0.025616	0
chr18:48581151|48593557	SMAD4	0	0	0	0.0149429	0	0	0	0	0.275421	0	0.198331	0.116924	0.834072	0	0.109435	0.0336791	0.715994	0	0.403933	0.132006	0.0617807	0.596371	0.385064	0.223562	0.131849	0	0.0504595	0.0472109	0.0426933	0.298861
chr18:51797730|51800460	POLI	0	0	0	0	0.0466111	0.0520571	0	0.0783914	0	0.0602225	0	0.0179884	0	0.148122	0.0336724	0.126297	0	0.0249826	0	0.231011	0.0205936	0.364449	0.245041	0.149042	0.0709955	0	0.0706434	0	0.0170773	0.166034
chr18:51797730|51810383	POLI	0	0.0394911	0	0	0	0.0260285	0.121882	0.195978	0.0688551	0.0301112	0.396661	0.0269826	0.436895	0.111091	0.0336724	0.0757781	0	0.174878	0.257049	0.165008	0.0720775	0.0993951	0.350058	0.335344	0	0	0.0807353	0.0354082	0	0.199241
chr18:54423814|54426184	WDR7	0.0171809	0	0.0743938	0	0	0.0650713	0	0.195978	0.688551	0.0301112	0.363606	0.0629593	0.675201	0.333274	0.0420906	0.168396	0.143199	0.283136	0.146885	0.132006	0.133858	0.695766	0.560093	0.186302	0.0608533	0	0.111011	0.188844	0.0170773	0.365275
chr18:54444013|54483375	WDR7	0	0	0	0	0	0.0260285	0.0656289	0.195978	0	0	0	0.0179884	0	0.111091	0.0589268	0	0.107399	0.0166551	0.257049	0.0990046	0	0.132527	0.0700116	0.372604	0	0	0.0403676	0.0354082	0.0512319	0.132827
chr18:56016769|56024484	NEDD4L	0.0515427	0.0493638	0.0619949	0.0448288	0.139833	0.0390428	0.0937555	0.235174	0.13771	0.110408	0.363606	0.0629593	0.357459	0.111091	NA	0.0168396	0.429596	0.0666204	0.29377	0.132006	0.0411871	0.430712	0.245041	NA	0.162275	NA	0.171562	0.118027	0.0768479	0.0996204
chr18:56246046|56247780	ALPK2	0.781731	0.898422	1.1903	0.672432	3.48418	0.442485	0.871926	11.9155	15.4236	0.531965	8.62738	0.0809477	6.91088	0.999821	1.87724	0.235754	4.58236	0.458015	8.37244	0.726034	2.40945	5.30107	1.96032	2.04932	0.202844	NA	0.282573	1.94745	1.30641	4.48292
chr18:56246046|56248871	ALPK2	0.0429523	0.0592366	0.12399	0.0821862	0.33793	0.117128	0.103131	1.17587	1.51481	NA	0.694157	NA	1.23125	0.185152	0.168362	NA	0.393797	0.208189	0.734424	0.066003	0.154452	0.496975	0.420069	0.409864	NA	NA	NA	0.153435	0.222005	0.199241
chr18:56363598|56367823	MALT1	0.0257714	0.1086	0.12399	NA	0.0815694	0.0780856	0.0562533	0.27437	0.378703	0.0802966	0.396661	0.0719535	0.51633	0.296243	0.075763	0.0926176	0.465396	0.299792	0.440655	0.165008	0.092671	0.298185	0.245041	NA	0.212987	NA	0.111011	0.0944218	0.0426933	0.398482
chr18:56585503|56587865	ZNF532	0	0	0.0495959	0.0448288	0	0.0780856	0.0375022	0.27437	0	0.0802966	0.528882	0.17089	0.436895	0.444365	0.101017	0.159976	0	0.0999305	0.146885	0.396018	0	0.265054	0.280046	0.558906	0.202844	0	0.161471	0.0944218	0.0683092	0.332068
chr18:60206914|60217693	ZCCHC2	0.0171809	0	0.0619949	0.0373573	0.0932222	0	0.0187511	0.235174	0.13771	0.0602225	0	0.0179884	0	0.185152	0.101017	0	0	0	0	0.165008	0	0.0662634	0.385064	0.260823	0	0	0.0706434	0	0	0
chr18:60212035|60223530	ZCCHC2	0.489656	0.148092	0.247979	0.186787	0.699166	0.0910999	0.393773	1.17587	2.16894	0.160593	0.396661	0.116924	0.476613	0.481395	0.117854	0.185235	2.68498	0.199861	NA	0.330015	0.133858	1.259	0.280046	0.782469	0.172418	NA	0.131195	0.365885	0.196389	0.697343
chr18:61018121|61022532	KDSR	0.0171809	0.0394911	0	0.0149429	0	0.0520571	0.0281267	0.0783914	0.0688551	0.0501854	0.165276	0.0809477	0.51633	0	0	0.101037	0	0	0.183606	0.066003	0	0.231922	0	0	0	0	0.0403676	0	0.0426933	0
chr18:74561482|74563895	ZNF236	0.0687236	0	0.0247979	0.0821862	0.128181	0.0260285	0.112507	0.27437	0.172138	0.0802966	0	0	0	0.111091	0.0673449	0.0757781	0.178998	0.0499653	0	0.0990046	0.0411871	0.19879	0	0	0	0	0.0302757	0.0590136	0	0.0996204
chr18:74561482|74593468	ZNF236	0	0	0.0619949	0.112072	0	0.0650713	0.0937555	0.156783	0.240993	0.0200742	0.297496	0.0539651	0.357459	0	0	0.159976	0.214798	0.0416377	0.146885	0.231011	0.0308903	0.0662634	0.105017	0.335344	0.162275	0	0.131195	0.0472109	0.0426933	0
chr18:76856476|76886375	ATP9B	0	0.0592366	0	0	0	0.130143	0.0187511	0.195978	0.378703	0.0501854	0.231386	0.044971	0.51633	0.111091	0.159944	0	0.107399	0.091603	0.146885	0.231011	0.0617807	0.463844	0.105017	0.447125	0.0811377	0	0.100919	0.106225	0.0341546	0.0996204
chr18:76856476|76914555	ATP9B	0.0257714	NA	NA	0.0523003	0.128181	0.0650713	0.0656289	0.0783914	0.103283	0.0200742	0.0991653	0.0359768	0.675201	0.259213	0.101017	0.0841979	NA	NA	0.29377	0.42902	0.0411871	0.265054	0.210035	0.298083	0.131849	NA	0.0605515	0.0708164	0.0341546	NA
chr18:76856476|76936907	ATP9B	0.0601332	0.0296183	0.0247979	0	0	0.0260285	0.121882	0	0.0688551	0.100371	0	0	0.754636	0.185152	0.109435	0.0505187	0	0.0416377	0.220327	0	0.0514839	0.265054	0	0	0	0	0	0	0.0170773	0.0996204
chr18:76914504|76967012	ATP9B	0	0.0789821	0.0495959	0	0.0815694	0	0.0468778	0.54874	0.206565	0	0	0	0	0.222182	0.0252543	0.0757781	0	0.0333102	0.110164	0	0	0.132527	0	0	0	0	0.0504595	0	0.0341546	0
chr18:76914504|76974038	ATP9B	0.103085	0.187583	0.136389	0.0896576	0.139833	NA	0.0937555	0.27437	0.895117	0.0301112	NA	0.143907	0.556048	0.296243	0.075763	0.109457	0.644395	0.0416377	0.697703	0.0990046	0.195639	0.927688	0.280046	0.521646	0.0507111	NA	NA	NA	NA	0.0664136
chr18:76953183|76974038	ATP9B	0.094495	0.0987277	0.173586	0.141958	0.116528	0.104114	0.150009	0.627131	1.79023	0.110408	0.528882	0.269826	1.50927	0.740608	0.361979	0.235754	1.00239	0.349757	0.91803	0.693032	0.113265	1.06021	1.1902	1.11781	0.233271	NA	NA	0.295068	0.213466	0.863377
chr18:8076453|8088849	PTPRM	0.0687236	NA	0.0743938	0.0672432	0.268014	0.0650713	0.0468778	0.431153	0.791834	0.120445	0.462771	0.188878	0.317742	0.296243	0.143108	0.0673583	0.608595	0.0999305	0.734424	0.363017	0.0514839	0.231922	0.455075	0.335344	0.192702	NA	0.0807353	0.212449	0.111002	0.365275
chr18:9182380|9221997	ANKRD12	0.146038	0.0987277	0.161187	0.104601	0.291319	0.819899	0.712542	2.11657	1.65252	0.72267	3.80134	0.611605	2.85968	2.11073	0.715539	0.732521	1.39619	0.816099	2.4236	2.47511	0.28831	3.04812	1.50525	1.71398	0.618675	1.55148	1.23121	0.625545	0.512319	1.39469
chr18:9195549|9221997	ANKRD12	NA	NA	0.0619949	0.0597718	0.0233055	0.117128	0.140633	0.54874	0.309848	0.220816	0.561937	0.161895	0.595766	0.444365	0.109435	0.159976	NA	0.183206	0.514097	0.297014	0.123561	0.430712	0.245041	NA	0.141991	NA	0.141287	0.118027	0.0512319	0.199241
chr18:9204474|9221997	ANKRD12	0.0687236	0.0789821	0.185985	0.0448288	0.244708	0.221243	0.206262	0.666327	0.688551	0.220816	0.892488	0.224855	0.87379	0.703578	0.218871	0.639904	1.78998	0.44136	1.57901	0.264012	0.113265	0.828292	NA	0.819729	NA	NA	0.444044	0.318674	0.12808	0.365275
chr18:9524592|9525849	RALBP1	0.0257714	0.0592366	0.0371969	NA	NA	0.0390428	NA	0.431153	NA	0.0301112	0.198331	0.0899419	0.754636	0.444365	0.109435	0.0673583	0.214798	0.124913	0.183606	0.132006	NA	0.430712	0.245041	0.111781	0.162275	NA	0.0504595	0.106225	0.0597706	NA
chr18:9583115|9595100	PPP4R1	0	0	0.0991918	0.0373573	0	0.0910999	0.215638	0.587935	0.275421	0.190704	0.727212	0.116924	1.03266	0.444365	0.185198	0.269433	0.751794	0	0.403933	0.462021	0.0823743	0.596371	0.175029	0.335344	0.202844	0	0.121103	0.188844	0.119541	0
chr18:9583115|9595151	PPP4R1	0.0429523	0.0888549	0.0867928	0.112072	NA	0.0260285	NA	0.313566	0.13771	0.100371	0.462771	0.0899419	0.158871	0.407335	0.075763	0.117877	0.143199	NA	0.29377	0.627029	0.0823743	0.927688	0.175029	0.558906	NA	NA	0.0302757	0.165238	0.0853865	0.0664136
chr19:13039156|13039661	FARSA	0.0687236	0.157964	0.0991918	0.141958	0.0466111	0.221243	0.150009	0.587935	0.275421	0.100371	0.528882	0.17089	1.07238	0.555456	0.168362	0.362051	1.43199	0.0999305	0.550818	0.495023	0.0720775	1.19274	0.770127	0.670687	0.223129	NA	0.161471	0.106225	0.0939252	0.464895
chr19:13135835|13136366	NFIX	NA	0.128346	NA	0.0672432	0.198097	0.143157	0.131258	0.391957	0.344276	0.0802966	0.363606	NA	0.51633	0.296243	0.143108	0.143136	0.680194	0.0999305	0.330491	0.231011	0.0205936	0.563239	0.385064	0.149042	0.18256	NA	0.121103	0.106225	0.119541	0.199241
chr19:16790795|16791392	TMEM38A	0.094495	0.128346	0.0743938	0.0971291	0.151486	0.1822	0.300018	1.09748	0.929544	0.0702595	0.396661	0.287814	1.31068	0.740608	0.168362	0.185235	0.608595	0.291464	0.697703	0.396018	0.092671	0.39758	0.630104	0.372604	0.152133	NA	0.161471	0.153435	0.0341546	0.332068
chr19:16790795|16793319	TMEM38A	0.300666	0.64173	0.322373	0.298859	0.617597	0.546599	0.375022	1.88139	1.3771	0.321187	1.22304	0.233849	2.7008	1.92558	0.606104	0.522027	3.54417	0.491325	1.68918	1.32006	0.360387	2.48488	1.40023	0.89425	0.27384	NA	0.544963	0.566531	0.264698	0.962998
chr19:18648411|18649243	FKBP8	0	0.0592366	0.0247979	0	0.104875	0.0780856	0	0	0.206565	0	0	0.0629593	0.198589	0.185152	0	0.0168396	0.393797	0	0	0	0.0617807	0	0	0	0.0608533	0	0.0605515	0.0472109	0	0
chr19:18648411|18649246	FKBP8	0.0343618	0.0493638	0	0	0	0.208228	0.140633	0.235174	0.240993	0.0602225	0.594992	0.044971	0	0.407335	0.17678	0.134717	0.178998	0.091603	0.550818	0.066003	0	0.430712	0.175029	0.372604	0.233271	0	0.100919	0	0	0
chr19:18650181|18650530	FKBP8	0.0429523	0.0987277	0.0867928	0.0597718	0.104875	0.403442	0.131258	0.509544	0.619696	0.110408	1.18998	0.152901	0.794354	1.29606	0.429324	0.193655	0.501196	0.191534	0.660982	0.693032	0.0411871	1.72285	0.945156	0.223562	0.202844	NA	0.282573	0.0590136	0.111002	0.332068
chr19:20727425|20728782	ZNF737	0.0601332	0.0493638	0	0	0	0	0.0281267	0.352761	0	0.0401483	0.760267	0	0	0.185152	0.0841811	0.151556	0	0.0666204	0.257049	0	0.0308903	0.19879	0.420069	0.0745208	0.0507111	0	0.0201838	0.0708164	0.025616	0.199241
chr19:21216262|21216990	ZNF430	0.103085	NA	0.173586	0.0373573	0.128181	0.234257	0.25314	0.940697	0.757407	0.271001	1.71887	0.368762	0.595766	1.222	0.126272	0.336791	1.07399	0.374739	1.10164	NA	0.0617807	1.3584	1.40023	0.819729	0.344835	NA	0.494504	NA	NA	0.431689
chr19:22157531|22171711	ZNF208	0	0.0296183	0.0495959	0.0149429	0.0815694	0.0390428	0.0187511	0	0	0	0	0	0	0.148122	0	0	0	0	0.110164	0	0	0	0.105017	0	0.0304266	0	0.0302757	0	0.0426933	0
chr19:23541232|23545527	ZNF91	0.798912	1.086	0.855529	0.433345	1.58478	1.21033	2.16575	5.17383	9.3643	0.923411	5.35493	1.60996	7.82439	2.85134	2.416	1.81025	9.66592	0.899375	5.21441	4.55421	0.216232	11.2979	4.09568	4.99289	1.22721	NA	3.90557	0.897007	1.0161	3.58634
chr19:23556544|23557566	ZNF91	NA	0.167837	0.285176	0.164372	0.489416	0.195214	0.33752	2.15576	NA	0.491817	1.71887	0.314797	2.93911	1.40716	0.564013	0.580965	1.86158	0.691186	2.09311	0.792037	0.308903	2.6174	2.4154	1.30411	1.1055	NA	0.484412	0.660953	0.418394	1.79317
chr19:23556544|23688783	ZNF725P	0	0.0197455	0	0.0523003	0	0	0	0.156783	0	0.0200742	0.165276	0.0629593	0.397177	0.0740608	0.0420906	0.0336791	0.143199	0.0999305	0.330491	0	0.0205936	0.19879	0.420069	0.186302	0.152133	0	0.0706434	0.0944218	0.0683092	0.332068
chr19:30462100|30503438	URI1	0	0	0	0	0.0466111	0.0520571	0	0.156783	0.275421	0.140519	0.0661102	0	0.754636	0.111091	0.075763	0.0420989	0	0.091603	0.183606	0.132006	0	0.231922	0	0	0	0	0.121103	0.0354082	0.0426933	0.0664136
chr19:30476130|30477324	URI1	0.111676	0.424529	0.260378	0.231616	0.407847	0.156171	0.365646	1.99898	1.13611	0.281038	0.594992	0.116924	0.87379	0.88873	0.31147	0.38731	2.64918	0.557945	0.771146	0.825038	0.123561	0.861424	0.805133	1.4159	0.121707	NA	0.302757	0.64915	0.179312	1.19545
chr19:30476130|30503438	URI1	0.0687236	NA	0.0495959	0.0448288	0.0233055	0.0520571	NA	0.117587	0.791834	0.160593	0.330551	0.0359768	0.595766	0.185152	0.17678	0.126297	0.322197	NA	NA	0.066003	0.0205936	0.265054	0.210035	0.447125	0.0811377	NA	0.141287	0.0944218	0.0426933	NA
chr19:3425104|3435205	NFIC	0.0429523	0.227074	0.111591	0.0821862	0.139833	0.143157	0.243764	NA	0.103283	0.0802966	0.297496	0.0719535	0.675201	0.740608	0.159944	0.0757781	1.18139	0.116586	0.440655	0.330015	0.0308903	0.265054	0.420069	0.149042	0.0304266	NA	0.0807353	0.0826191	0.102464	0.265655
chr19:34818326|34821252	KIAA0355	0	0	0	0	0	0.0650713	0.0750044	0.27437	0	0.0802966	0.264441	0.044971	0	0.111091	0.117854	0	0.536995	0.158223	0	0.198009	0.0720775	0.132527	0.105017	0	0.233271	0	0.0807353	0.0590136	0	0.0996204
chr19:34921481|34925873	UBA2	0.0343618	NA	0.0371969	0.0821862	NA	0.0780856	0.0656289	0.156783	0.13771	NA	0.495827	NA	0.317742	0.185152	0.0673449	NA	NA	0.0999305	0.146885	0.0990046	0.0308903	0.265054	0.350058	0.186302	0.0202844	NA	NA	0.141633	0.0512319	NA
chr19:34921481|34929671	UBA2	0.0429523	NA	0.0619949	0.0821862	0.139833	0.0910999	0.16876	0.195978	0.516414	0.110408	0.594992	0.0539651	0.635483	0.111091	0.193617	0.117877	0.0715994	0.183206	0.403933	0.42902	0.0617807	0.662634	0.245041	0.372604	0.0811377	NA	0.131195	0.0944218	0.153696	0.199241
chr19:34922766|34929671	UBA2	0.0773141	0.0691094	0.12399	0.0448288	0.268014	0.169186	0.346895	0.979892	1.10168	0.301112	1.15693	0.206866	0.675201	0.296243	0.143108	0.168396	0.429596	0.299792	0.807867	1.05605	0.113265	0.894556	1.08518	0.707948	0.770808	NA	0.312849	0.118027	0.0939252	0.73055
chr19:34922766|34955036	UBA2	0	0	0	0	0	0.0390428	0.0562533	0	0.378703	0	0.198331	0	0	0.148122	0.0168362	0.0589385	0	0.0416377	0.624261	0.297014	0	0.231922	0.210035	0.149042	0.111564	0	0.0807353	0.118027	0.0426933	0.166034
chr19:34922766|34957919	UBA2	0	0.0394911	0	0	0	0.117128	0	0.235174	0	0.100371	0.231386	0.0359768	0.992943	0.518426	0.159944	0.168396	0.608595	0.141568	0.220327	0.495023	0	0.629502	0.315052	0.298083	0.233271	0	0.201838	0.200646	0.0768479	0.398482
chr19:38949786|38951231	RYR1	0	0	0	0	0	0.143157	0.0562533	0.587935	0	0.110408	0.231386	0	0	0.185152	0.0252543	0.168396	0.572795	0.191534	0.514097	0.0990046	0.0617807	0.331317	0.315052	0.484385	0.192702	0	0.0504595	0	0.0341546	0.232448
chr19:38954063|38954490	RYR1	0	0.0592366	0.0743938	0	0	0.312342	0.187511	1.48944	0	0	0.991653	0.17089	1.03266	0.666547	0.151526	0.151556	0.894992	0.333102	0.734424	0.759035	0.0823743	0.993951	1.29521	0.223562	0.294124	0	0.312849	0.212449	0.0853865	0.365275
chr19:39066559|39071144	RYR1	0	0	0	0	0	0.0260285	0	0.235174	0.309848	0.0602225	0.165276	0.0539651	0	0.333274	0.075763	0.0420989	0.214798	0.091603	0.29377	0.0990046	0	0.165658	0.210035	0.186302	0.0709955	0	0	0.0236055	0	0.132827
chr19:39070622|39071144	RYR1	0	0	0	0.0672432	0	0.0650713	0.206262	0.195978	0.344276	0.0501854	1.18998	0.188878	0.317742	0.296243	0.0589268	0.143136	0.823393	0.166551	0.514097	0.462021	0.092671	0.662634	0.350058	0.223562	0.405689	0	0.26239	0.165238	0	0.298861
chr19:39076578|39076831	RYR1	0.103085	0.266565	0.23558	0.112072	0.104875	0.468514	0.806297	2.43013	0.688551	NA	1.42137	0.350773	1.27097	1.18497	0.521923	0.471508	2.79238	0.616238	0.91803	0.627029	0.195639	1.42466	1.33022	2.19836	0.405689	NA	0.272482	0.295068	0.281775	0.564516
chr19:39076578|39077216	RYR1	0.0343618	0.0789821	0.12399	0.141958	0.0582639	0.403442	0.487529	NA	1.13611	NA	3.2394	0.611605	0.714919	2.44401	0.462996	0.698842	2.36278	0.741151	1.13836	NA	0.113265	1.39153	2.87047	1.4159	0.760666	NA	0.494504	0.460306	NA	0.697343
chr19:47421745|47425613	ARHGAP35	0	0	0.0247979	0.0224144	0	0.0520571	0.0187511	0.352761	0	0.0200742	0.330551	0.0899419	0.595766	0.370304	0.159944	0.101037	0.0715994	0	0.146885	0.42902	0	0.265054	0.140023	0.298083	0.121707	0	0.111011	0.0826191	0.119541	0.265655
chr19:47421745|47440665	NA	0.0343618	NA	NA	0.0597718	0.128181	0.169186	0.0656289	0.156783	0.309848	0.0702595	0.330551	0.0719535	0.87379	0.444365	0.109435	0.311532	0.322197	0.0166551	0.403933	0.396018	0.0411871	0.894556	0.245041	0.186302	NA	0.464457	0.131195	0.200646	0.0683092	0.0996204
chr19:47767860|47768203	CCDC9	NA	0.1086	0.0247979	NA	0.0932222	0.156171	0.0750044	0.0783914	0.103283	0.0501854	0.297496	0.0809477	0.556048	0.296243	0.0420906	0.0841979	NA	NA	NA	0.132006	0.0823743	0.331317	NA	0.0745208	0.0202844	NA	0.0605515	NA	NA	NA
chr19:49136701|49136912	DBP	0.0343618	NA	NA	0.0298859	0.0582639	0.0910999	0.206262	NA	0.172138	0.0802966	0.396661	0.0719535	0.913507	0.148122	0.159944	0.0673583	0.429596	0.208189	0.29377	0.165008	NA	0.19879	NA	0.149042	0.172418	NA	0.111011	0.177041	0.0512319	0.232448
chr19:5047487|5082515	KDM4B	0	0	0	0	0	0.0650713	0.0281267	0.352761	0.13771	0	0.0661102	0.0179884	0.357459	0	0.0420906	0.0252594	0.250598	0	0.0734424	0.231011	0	0.19879	0.105017	0.149042	0.0709955	0	0	0.0354082	0	0
chr19:52785364|52786666	ZNF766	0.0257714	0	0.0371969	0.0672432	0	0	0	0	0	0.0501854	0.297496	0.0359768	0.834072	0	0.0841811	0.0673583	0.214798	0.108258	0	0.264012	0	0.165658	0.420069	0	0.0709955	0	0.0403676	0.0590136	0.0170773	0.0664136
chr19:55652251|55653288	TNNT1	0	0.0197455	0	0	0	0.130143	0.0187511	0.27437	0.103283	0	0.231386	0.0269826	0	0.296243	0.0505087	0	0.250598	0	0.0734424	0.297014	0	0.165658	0.105017	0.111781	0.141991	0	0.121103	0.0472109	0.025616	0
chr19:5604594|5604947	SAFB2	0.128857	0.0493638	0.23558	0.112072	0.198097	0.403442	0.412524	1.05828	0.757407	0.291075	2.08247	0.521663	0.992943	0.666547	0.303052	0.420989	1.28879	0.591256	0.844588	0.66003	0.247123	1.62345	1.29521	0.819729	0.425973	NA	0.413768	0.318674	0.18785	0.63093
chr19:57967021|57967550	VN1R1	NA	0.0592366	0.0247979	0.0448288	0.0349583	0.0520571	0.150009	0.979892	0.103283	0.0200742	0.264441	0.044971	0.278024	0.370304	0.143108	0.0673583	0.823393	0.224844	0.29377	0.132006	0.0308903	0.19879	0.385064	0.819729	0.121707	NA	NA	0.0590136	0.0341546	0.0996204
chr19:6742978|6743847	TRIP10	0	0.0789821	0	0.0298859	0	0.0390428	0.0375022	0.470348	0.172138	0.0602225	0.231386	0.0539651	0.0794354	0.185152	0.126272	0.0420989	0	0.183206	0.257049	0.231011	0	0.530107	0.700116	0.111781	0.111564	0	0.161471	0.0590136	0.025616	0.132827
chr19:7163043|7184648	INSR	0	0	0	0	0	0.0260285	0.0562533	0	0	0	0.264441	0.0539651	0.397177	0.296243	0.185198	0	0.178998	0	0.220327	0.231011	0.0514839	0.364449	0.245041	0.223562	0.0304266	0	0.0201838	0.165238	0.0341546	0.166034
chr19:7163043|7267907	INSR	0	0	0	0.0298859	0.0815694	0.104114	0	0.509544	0.275421	0.100371	0.165276	0.0359768	0.436895	0.444365	0.0841811	0.0252594	0.322197	0	0.514097	0.330015	0.0308903	0.463844	0.315052	0	0.0304266	0	0.141287	0.177041	0.145157	0
chr19:8520289|8528570	HNRNPM	0.0343618	0.0888549	0.0991918	0.0448288	0.0815694	0.104114	0.0750044	0.705522	0.688551	0.160593	0.528882	0.0269826	0.714919	NA	0.0841811	0.134717	NA	0.166551	0.220327	0.330015	0.102968	0.364449	0.805133	0.223562	0.18256	NA	0.0908272	0.165238	0.162234	0.498102
chr2:100078958|100081447	REV1	0.0601332	0	0.0991918	0.112072	0.128181	0.208228	0.16876	1.17587	0.481986	0.100371	0	0.0539651	0	0.222182	0.143108	0.41257	0	0	0	0.198009	0.0514839	0.530107	0.490081	0	0	0.128467	0.0908272	0	0	0.298861
chr2:101643845|101650220	TBC1D8	0.0773141	0	0.161187	0.104601	0.116528	0	0	0.117587	0.0688551	0	0	0	0	0	0	0	0	0	0	0	0.0514839	0.19879	0	0	0	0	0	0.0236055	0	0.0664136
chr2:101652480|101676001	TBC1D8	0	0	0.0867928	0	0.0466111	0.0520571	0.0656289	0.0783914	0	0.0501854	0.429716	0.179884	0.675201	0.703578	0.109435	0.109457	0.286398	0.116586	0.183606	0.594027	0	0.364449	0.350058	0.111781	0.0912799	0	0.21193	0.153435	0.102464	0.166034
chr2:101652480|101684965	NA	0.0171809	0	0.0867928	0.0224144	0	0	0.0281267	0	0.240993	0	0	0	0.0794354	0	0	0.0168396	0.107399	0.0249826	0.183606	0	0.0411871	0.0993951	0	0.149042	0.0912799	0	0	0.0826191	0.0341546	0.166034
chr2:103274023|103281809	SLC9A2	0.0343618	0	0	0.0373573	0.0466111	0	0.0187511	0	0.103283	0	0.13222	0	0	0	0	0	0	0	0.183606	0	0	0.0993951	0	0	0	0	0	0.0236055	0	0.0664136
chr2:106761646|106782539	UXS1	NA	0.0493638	0.111591	0.0373573	NA	0.0260285	NA	0.195978	0.172138	0.140519	0.297496	0.0539651	NA	0.259213	0.101017	NA	0.143199	0.0832754	0.0734424	0.264012	NA	0.231922	0.210035	NA	0.111564	NA	0.161471	0.0826191	0.0853865	0.132827
chr2:106774514|106782539	UXS1	0.0773141	0.128346	0.0991918	0.119544	0.128181	0.0910999	0.196887	0.901501	0.619696	0.190704	0.429716	0.0899419	0.754636	0.370304	0.075763	NA	0.751794	0.183206	0.257049	0.363017	NA	0.662634	0.66511	0.484385	0.101422	2.25311	0.191746	0.236055	0.0341546	0.597723
chr2:110901119|110919274	NPHP1	0.463885	0.602239	0.471161	0.425874	1.2585	1.23636	1.81886	8.46627	6.64452	1.63604	3.86745	0.566634	7.50665	4.96208	2.54227	1.81025	3.75897	1.94032	5.43474	2.83813	0.772259	11.4967	5.35589	5.84988	1.77489	9.96112	1.32204	2.84446	1.71627	5.41271
chr2:110917704|110919274	NPHP1	0	0	0	0.0523003	0	0.104114	0	0.391957	0.13771	0.130482	0.231386	0	0	0.111091	0.0589268	0	0.0715994	0.124913	0.440655	0.066003	0.0411871	0.231922	0.175029	0.521646	0	0	0.0302757	0.106225	0.0341546	0.132827
chr2:110919180|110920709	NPHP1	0.0601332	0.0691094	0.148788	0.0523003	0.233055	0.325357	0.131258	1.72461	0.688551	0.210779	0.694157	0.152901	NA	0.777639	0.387233	0.109457	1.43199	0.216516	0.624261	0.264012	0.144155	1.02708	0.945156	0.707948	0.628817	NA	0.191746	0.365885	0.25616	0.63093
chr2:110919180|110920712	NPHP1	0.335028	0.582493	0.421565	0.321273	0.815694	1.22334	1.20945	3.80198	3.30505	1.13419	3.30551	0.566634	4.09092	2.9254	1.38057	0.698842	3.47257	0.891047	3.70884	2.37611	0.803149	3.67762	4.34072	2.90631	1.47062	NA	0.89818	1.10946	0.879481	2.4241
chr2:113057426|113082774	ZC3H6	0.0601332	0.0691094	0.0743938	NA	0.0582639	0.260285	0.121882	0.627131	0.722979	0.130482	0.991653	0.251837	1.82701	0.777639	0.193617	0.446249	0.680194	0.108258	0.550818	0.495023	0.0720775	1.259	0.560093	0.670687	0.294124	NA	0.373401	0.295068	0.247621	0.697343
chr2:113057426|113089859	ZC3H6	0.094495	0.0296183	0.0247979	NA	0.0582639	0.169186	0.140633	0.27437	0.309848	0.0802966	0.826378	0.17089	0.476613	0.111091	0.109435	0.159976	0.250598	0.0333102	0.257049	0.396018	NA	0.39758	0.280046	0.335344	0.0912799	NA	NA	0.0944218	0.0512319	0.132827
chr2:11324792|11332838	ROCK2	0	0	0	0	0.0699166	0.0520571	0.187511	0.666327	1.10168	0.260964	0.297496	0	1.58871	0	0.159944	0.0168396	0	0.233171	0.954752	0.594027	0.0205936	0	0	1.22959	0	1.42302	0.454136	0.271463	0.0939252	0
chr2:11332274|11335151	ROCK2	0.0171809	0.0296183	0.0247979	NA	0.0932222	0.0390428	0.234389	0.195978	0.688551	0.100371	0.760267	0.0899419	0.595766	0.111091	0.151526	0.0673583	0.644395	0.166551	0.587539	0.165008	0.102968	0.331317	0.245041	0.298083	0.192702	NA	0.100919	0.188844	0.0768479	0.199241
chr2:11426665|11428575	NA	0	0	0.0743938	0	0.139833	0	0.187511	0.313566	0.378703	0.0702595	0.628047	0.10793	0.913507	0.185152	0.159944	0	0	0.0999305	0.403933	0	0.0617807	0	0.350058	0	0.192702	0	0.232114	0.224252	0.0768479	0.498102
chr2:114476731|114493435	SLC35F5	0	0	0	0	0	0	0.0562533	0.235174	0.13771	0.17063	0.462771	0.0539651	0	0.0740608	0.0336724	0.109457	0	0.0666204	0.440655	0.231011	0.0411871	0.132527	0	0	0.0709955	0	0.0504595	0.0944218	0.111002	0
chr2:11905659|11907984	LPIN1	0.0257714	NA	0.0743938	0.0523003	0.0466111	0.156171	0.08438	0.744718	0.344276	0.0802966	0.628047	0.0989361	0.238306	0.407335	0.17678	0.227334	0.608595	0.158223	0.734424	0.264012	0.113265	0.265054	0.525087	0.149042	0.212987	NA	0.161471	0.12983	0.0341546	0.232448
chr2:120830754|120836157	EPB41L5	0	0	0.0867928	0	0.116528	0.0650713	0.121882	0.509544	0.688551	0.0200742	0.13222	0.0539651	0.476613	0.185152	0.0673449	0.151556	0.214798	0.116586	0.367212	0.363017	0.0308903	0.496975	0	0.0745208	0.111564	0	0	0	0	0.332068
chr2:120885264|120903865	EPB41L5	0.137447	0.0789821	NA	0.119544	0.384542	0.0390428	0.103131	0.627131	0.481986	0.180667	0.13222	0.0899419	0.436895	0.185152	0.143108	0.235754	NA	0.216516	0.587539	0.198009	0.092671	0.795161	0.630104	0.447125	0.223129	NA	0.0807353	0.200646	0.0426933	0.232448
chr2:120885264|120932576	EPB41L5	0.146038	0.0394911	0.0495959	0.112072	0.139833	0.0390428	0.0656289	0.783914	0.9984	0.150556	0.231386	0.17089	0.238306	0.555456	0.193617	0.303112	NA	0.116586	0.624261	0.231011	0.113265	1.02708	0.280046	0.186302	0.385404	NA	0.111011	0.212449	0.0768479	0.498102
chr2:120885264|120932580	EPB41L5	0.18899	0.157964	0.0371969	0.141958	0.244708	0.234257	0.309393	3.17485	1.3771	0.461706	0.760267	0.566634	4.52782	1.7034	0.437742	0.513607	1.89738	0.47467	1.9095	1.65008	0.298607	2.84933	0.630104	0.968771	0.588248	NA	0.413768	0.566531	0.25616	0.962998
chr2:122215263|122216551	CLASP1	0.0257714	0.138219	0.136389	0.0821862	0.0815694	0.0650713	0.262515	0.666327	0.413131	0.120445	0.231386	0.0629593	0.198589	0.629517	0.303052	0.185235	1.10979	0.299792	0.477376	0.561026	0.164749	0.894556	0.525087	0.89425	0.111564	NA	0.222022	0.330476	0.179312	0.232448
chr2:122363277|122363756	CLASP1	0.111676	NA	0.0371969	0.104601	0.0582639	0.169186	0.225013	0.195978	0.378703	0.0702595	1.18998	0.197872	0.754636	0.481395	0.0841811	0.218914	0.536995	0.333102	0.550818	0.561026	0.0823743	0.861424	0.875145	0.223562	0.304266	NA	0.433952	0.224252	0.111002	0.265655
chr2:135848568|135851263	RAB3GAP1	0	0	0	0.0298859	0	0.0910999	0.140633	0.352761	0.240993	0.0200742	0.297496	0.0359768	0.119153	0.259213	0.0505087	0.0926176	0.107399	0.366412	0.477376	0.561026	0.0308903	0.430712	0.245041	0.260823	0.233271	0	0.0807353	0.0708164	0.0512319	0
chr2:136432902|136437894	R3HDM1	0.0601332	0	0.0743938	0	0	0	0.08438	0.235174	0.309848	0.0401483	0	0	0.278024	0	0.0168362	0.0252594	0.214798	0.0416377	0	0.165008	0.0514839	0.0662634	0	0.335344	0	0	0.0605515	0.0708164	0.0170773	0.132827
chr2:144966170|144969146	GTDC1	0.0343618	0.0888549	0.148788	NA	NA	0.0520571	0.0656289	0.235174	0.481986	0.0501854	0.561937	0.134913	0.158871	NA	0.0505087	0.0841979	0.143199	0.091603	0.257049	0.198009	0.0720775	0.132527	0.210035	0.149042	NA	NA	NA	0.0472109	0.0683092	0.0996204
chr2:148653870|148657467	ACVR2A	0.292075	0.0691094	0.223181	0.179315	0.349583	0.260285	0.384398	1.17587	1.92794	0.220816	0.760267	0.296808	1.15181	0.666547	0.328306	0.286273	0.823393	0.266481	0.91803	0.85804	0.133858	1.52406	2.31038	0.856989	0.344835	NA	0.383493	0.460306	0.392778	1.06262
chr2:148730308|148733544	ORC4	1.42602	1.3427	1.2399	1.41211	2.9598	0.611671	1.82823	9.91651	10.9824	1.17434	2.9419	0.566634	4.2498	2.96243	1.59944	1.00195	6.12175	2.06523	8.00523	3.16815	1.43125	6.82513	4.8308	4.65755	2.04873	2.71757	1.46333	2.32514	1.10149	NA
chr2:148730308|148739650	ORC4	0.0429523	0.0493638	NA	0.0373573	NA	0.0650713	0.121882	0.431153	0.275421	0.0802966	0.495827	0.125919	NA	0.444365	0.185198	0.202075	0.465396	0.141568	0.587539	0.264012	0.0823743	0.496975	0.280046	0.335344	0.111564	NA	0.0908272	0.12983	0.18785	0.464895
chr2:152346485|152347032	NEB	0.438113	0.700966	0.731539	0.425874	1.64304	0.494542	0.768795	3.17485	4.51001	0.883263	0.859433	0.395744	4.96471	1.77746	0.555595	0.606225	5.65635	0.724496	2.23999	1.88109	0.60751	3.71075	2.73045	2.1611	0.699813	NA	0.696342	0.837994	0.44401	0.996204
chr2:152348197|152349008	NEB	0.163219	0.0592366	0.0991918	0.0597718	0.151486	0.234257	0.187511	0.940697	1.10168	0.24089	0.594992	0.125919	0.556048	0.703578	0.252543	0.38731	0.393797	0.557945	0.954752	1.32006	0.0823743	0.762029	1.29521	0.484385	0.446257	0.405165	0.484412	0.401293	NA	0.298861
chr2:152352790|152354232	NEB	0	0.404783	0.136389	0.0597718	0	0	0	0.156783	0.13771	0	0	0.0539651	1.03266	0	0	0.0336791	0.214798	0.0166551	0	0.165008	0	0.265054	0.315052	0.298083	0.0202844	0	0	0	0.119541	0
chr2:152359307|152370942	NEB	0.438113	NA	0.84313	0.45576	NA	NA	0.965682	0.117587	0.206565	NA	0.13222	NA	3.97177	0.0740608	0.0505087	1.79341	3.11457	0.632893	0.550818	0.198009	0.0205936	0.265054	3.0105	1.82576	1.13593	NA	0.746801	1.3101	0.478164	1.36148
chr2:152359863|152370942	NEB	0.128857	0.631857	0.223181	0.0298859	0.174792	NA	0.0656289	0.509544	0.619696	0.48178	0.628047	NA	0.992943	0.259213	NA	0.109457	0.930792	0.0999305	0.220327	0.297014	0.0720775	1.32527	0.210035	0.447125	0.0405689	NA	0.121103	0.118027	0.0341546	0.398482
chr2:152363423|152370942	NEB	0.876226	1.1946	1.73586	0.941405	2.26064	0.650713	2.09075	7.2904	7.81506	1.19441	3.2394	1.38511	11.7167	3.70304	1.73413	3.72155	7.76853	1.80708	6.20589	3.36616	1.35918	6.62634	5.35589	5.47728	1.99802	3.56742	1.69544	1.98286	0.956329	2.59013
chr2:152372973|152376282	NEB	0	0	0.0991918	0	0	0	0.0937555	0	0.172138	0.0602225	0.198331	0.17089	0.158871	0.259213	0.075763	0.117877	0.178998	0.0582928	0.183606	0	0.164749	0.165658	0.455075	0.186302	0	0	0.26239	0.247857	0.0341546	0.166034
chr2:152372973|152388410	NEB	0.0773141	0.0197455	0.111591	0.0672432	0.116528	0.0520571	0.112507	NA	0.481986	0.130482	0.297496	NA	0.675201	0.259213	0.168362	0.185235	0.644395	NA	0.660982	0.231011	0.195639	1.09335	0.455075	0.335344	0.111564	NA	0.0908272	0.271463	0.0683092	0.132827
chr2:152402402|152402957	NEB	0	0	0	0	0.151486	0.0910999	0.103131	0.235174	0.654124	0.110408	0.826378	0.125919	0.635483	0.185152	0.202035	0.0926176	0.429596	0.366412	0.514097	0.594027	0	0.364449	0.490081	0.670687	0.314409	0	0.242206	0.12983	0.0512319	0.232448
chr2:152403943|152406254	NEB	0	0.0592366	0	0	0.0349583	0.0390428	0	0.391957	0.206565	0.0301112	0.231386	0.044971	0.198589	0	0.101017	0	0	0.091603	0.183606	0.0990046	0.0205936	0.0993951	0.280046	0.149042	0	0	0.171562	0	0.025616	0.332068
chr2:152403943|152410539	NEB	0.128857	0.335674	0.173586	0.164372	0.279667	0.455499	0.618786	1.13668	2.27222	0.301112	2.34691	0.638588	4.21008	1.55528	0.555595	0.724102	3.29357	0.674531	2.31344	1.84809	0.411871	2.12043	2.03034	3.05535	1.00408	1.02773	0.726618	0.837994	0.614783	0.63093
chr2:152408252|152410539	NEB	0.120266	0.335674	0.198384	0.149429	0.384542	0.546599	0.450026	1.33265	1.34268	0.441631	1.3222	0.233849	3.77318	1.222	0.479832	0.614644	1.57519	0.482998	1.46885	0.924043	0.216232	1.62345	1.29521	1.4159	0.96351	NA	0.565147	0.413095	0.230544	0.664136
chr2:152411445|152419322	NEB	0.0515427	NA	0.0743938	NA	0.116528	NA	NA	0.627131	0.654124	0.0903337	0.925543	0.260832	0.556048	0.296243	0.168362	0.294693	NA	0.0999305	1.02819	0.297014	0.092671	0.530107	1.12019	0.447125	0.659244	NA	0.26239	0.306871	0.136618	0.398482
chr2:152411445|152420444	NEB	0.0343618	0.0592366	NA	NA	0.0699166	0.0910999	0.0656289	NA	0.206565	0.140519	0.13222	0.0899419	0.158871	0.296243	0.126272	0.0757781	NA	0.091603	0.330491	0.396018	0.0823743	0.364449	0.280046	NA	0.0912799	NA	0.161471	0.0472109	0.0512319	0.199241
chr2:152417106|152417826	NEB	0	0	0	0.0747147	0.116528	0	0.150009	0	1.06725	0.0802966	0.13222	0.0629593	0	0	0.0589268	0	0.465396	0.0582928	0.367212	0.0990046	0.092671	0.563239	0.210035	0.372604	0	0	0.131195	0	0.025616	0.232448
chr2:152448548|152474992	NEB	0	0	0	0	0	0	0	0.195978	0.309848	0	1.78498	0.215861	0.119153	0.370304	0.0168362	0.0673583	0	0.0416377	0	0.462021	0.0514839	0.430712	0.455075	0	0	0	0.383493	0.295068	0.145157	0.132827
chr2:152483516|152484348	NEB	0.0257714	0.0691094	0.0619949	0.0448288	0.116528	0.130143	0.0468778	0.313566	0.550841	0.0301112	NA	0.269826	1.82701	0.555456	0.202035	NA	0.501196	NA	NA	0.42902	0.0514839	0.463844	0.700116	0.521646	0.253555	NA	0.484412	0.295068	NA	0.232448
chr2:152563395|152589699	NEB	NA	NA	0.0619949	0.0224144	0.0349583	0.0520571	NA	0.195978	0.240993	0.130482	0.396661	NA	0.834072	0.407335	0.101017	0.168396	0.572795	0.0749479	0.330491	0.297014	0.0308903	0.331317	0.280046	0.521646	0.0811377	NA	0.222022	0.295068	0.0426933	0.199241
chr2:152581967|152589699	NEB	0.0171809	0	0.0495959	0	0.0466111	0.0260285	0	0.352761	0	0.0501854	0.198331	0.0629593	0.714919	0.222182	0	0.109457	0	0	0	0.198009	0	0.132527	0.140023	0	0.101422	0	0.0706434	0	0.0512319	0
chr2:15601325|15618413	NBAS	0	0	0	0	0	0.0520571	0.0281267	0.235174	0.481986	0.110408	0.165276	0.044971	0	0.259213	0.0505087	0.0505187	0	0.0832754	0.550818	0.264012	0.092671	0.530107	0.245041	0.186302	0.27384	0	0.171562	0.0944218	0.179312	0.166034
chr2:15629018|15651474	NBAS	0.128857	NA	0.0867928	0.0298859	0.151486	0.0780856	0.0656289	0.470348	0.344276	NA	0.0991653	0.143907	NA	0.333274	0.075763	0.235754	0.393797	0.116586	0.29377	0.165008	NA	0.132527	0.315052	0.335344	NA	NA	0.0403676	0.12983	0.025616	0.132827
chr2:15691617|15698758	NBAS	0.0601332	0.0197455	0.0495959	0.0747147	0.0932222	0.0520571	0.0656289	0.27437	0.413131	0.0501854	0.363606	0.0359768	0.357459	0.370304	0.0420906	NA	0.465396	0.174878	0.0734424	0.363017	0.0411871	0.39758	0.210035	0.186302	0.131849	NA	0.0403676	0.118027	0.0341546	NA
chr2:15693550|15698758	NBAS	0	0.0691094	0.0867928	0.0597718	0.0582639	0	0.0562533	0.391957	0	0.0602225	0	0	0.595766	0.111091	0.0420906	0.0505187	0	0.0416377	0.183606	0.0990046	0.0308903	0.430712	0	0.0745208	0	0	0	0.0708164	0.0341546	0
chr2:160193973|160252345	BAZ2B	0.0773141	0.0888549	0.210783	0.0523003	0.186444	0.728799	0.900053	2.27335	1.34268	0.351298	6.7763	1.68191	2.78024	5.73971	1.00176	1.19561	4.36756	0.824427	3.08458	3.23415	0.298607	3.47883	3.57059	2.23562	1.57204	NA	2.22022	1.12126	0.418394	1.59393
chr2:160194078|160252345	BAZ2B	0.0601332	NA	0.0619949	0.0597718	NA	0.208228	0.112507	NA	0.172138	0.160593	1.71887	0.323791	1.1121	0.88873	0.244125	0.269433	0.859193	0.449687	0.807867	0.627029	0.0720775	0.993951	0.560093	0.89425	0.212987	NA	0.524779	0.283265	0.0768479	0.332068
chr2:160229556|160231264	BAZ2B	NA	0.0691094	0.0371969	NA	0.0582639	0.169186	0.0468778	0.27437	0.413131	NA	0.363606	NA	0.158871	0.259213	0.0673449	0.0589385	0.536995	0.124913	0.0734424	0.396018	0.0308903	0.364449	0.630104	0.335344	0.162275	NA	0.0706434	0.141633	0.111002	0.298861
chr2:160980302|160983112	ITGB6	0.429523	0.483766	0.446363	0.433345	0.617597	0.950042	0.8438	4.86027	3.9936	0.96356	2.01636	0.647582	3.41572	3.81413	1.28797	1.36401	3.36517	1.27411	3.34163	1.78208	0.463355	4.00894	3.53558	2.79453	0.811377	NA	0.514687	1.08585	0.973406	1.42789
chr2:161025723|161052931	ITGB6	0.0257714	0	0.0743938	0	0.0699166	0	0	0	0.206565	0.0602225	0	0	0.635483	0	0	0.0589385	0	0	0.110164	0.0990046	0.0308903	0.132527	0.210035	0.260823	0.141991	0	0.0302757	0	0	0
chr2:168096365|168110675	XIRP2	0	0	0	0	0	0.208228	0	0	0.172138	0	0.429716	0.0809477	0.595766	0	0.0673449	0.0926176	0.501196	0.0666204	0.0734424	0.66003	0.0308903	0.298185	0	0.149042	0.0912799	0	0.141287	0.118027	0	0.132827
chr2:169547544|169574488	CERS6	0.103085	0	0	0.0373573	0.151486	0.0910999	0.131258	0.431153	0	0.0401483	0.165276	0.0539651	0.834072	0	0	0.0673583	0	0.0582928	0	0.0990046	0.0308903	0.19879	0.210035	0.149042	0	0	0.0706434	0.0826191	0	0
chr2:170728746|170735084	UBR3	NA	NA	0.0867928	0.127015	0.0466111	0.117128	0.0937555	NA	0.172138	0.120445	0.958598	0.116924	0.913507	0.518426	0.0589268	0.151556	0.286398	0.174878	0.587539	0.462021	NA	0.39758	0.490081	0.111781	0.111564	NA	0.161471	0.165238	0.0597706	0.166034
chr2:172782047|172809519	HAT1	NA	0.0296183	0.0867928	0.104601	NA	0.0520571	0.0281267	0.391957	0.481986	0.150556	0.330551	0.0629593	NA	0.259213	0.0925992	0.168396	NA	0.133241	0.257049	0.396018	NA	0.795161	0.140023	0.0745208	0.0608533	NA	0.100919	0.0472109	0.12808	0.332068
chr2:176835492|176860374	KIAA1715	0.0171809	0.1086	0.0619949	0.127015	NA	0.0260285	0.178135	0.54874	0.550841	0.0802966	0.363606	0.0809477	NA	0.259213	0.075763	0.235754	NA	0.133241	0.624261	0.42902	0.0720775	0.563239	NA	0.260823	0.0608533	NA	0.141287	0.200646	0.102464	0.232448
chr2:177161588|177202305	MTX2	NA	0.1086	0.0619949	0.0448288	NA	NA	0.290642	0.313566	0.240993	0.110408	0.198331	0.0719535	NA	0.407335	0.0841811	0.109457	NA	0.183206	0.257049	0.396018	0.123561	0.496975	0.350058	0.521646	NA	NA	NA	0.224252	0.136618	0.199241
chr2:178681556|178705110	PDE11A	0	0	0	0	0	0.0650713	0	0.352761	0.378703	0.0200742	0.495827	0.233849	0	1.37013	0.0673449	0.185235	0.501196	0.274809	0.183606	0.066003	0	0.132527	0.210035	0	0.111564	0	0.121103	0.141633	0.0512319	0
chr2:179431238|179431396	TTN	0.19758	0.118473	0.210783	0.171844	0.384542	0.533585	0.206262	2.23415	0.206565	0.562076	1.42137	0.260832	3.93205	0.703578	0.44616	0.39573	1.36039	0.399722	1.54229	0.627029	0.453058	0.662634	0.385064	1.00603	0.314409	NA	0.151379	0.448504	0.0939252	0.166034
chr2:179502096|179509343	TTN	0	0	0.0619949	0.0149429	0	0	0.0187511	0.431153	0.344276	0.250927	0.165276	0.0269826	3.01855	0.407335	0.277798	0.176816	0.322197	0.283136	0.881309	0.462021	0.154452	1.06021	0.245041	0.335344	0.152133	0	0.121103	0.424898	0.196389	0.564516
chr2:179519172|179535022	TTN	0.0171809	0	0.0247979	0.0896576	0.20975	0.0650713	0.16876	0	0	0.110408	0	0	0	0	0	0.0926176	0.214798	0.0249826	0.550818	0.132006	0.0514839	0	0.525087	0.633427	0	0	0	0	0	0.464895
chr2:179534319|179535022	TTN	0.0171809	0.0197455	NA	0.0373573	0.116528	0.104114	0.16876	0.235174	0.275421	0.0401483	NA	NA	0.556048	NA	0.0841811	0.126297	0.286398	0.0249826	0.257049	0.231011	NA	0.165658	0.140023	0.596167	NA	NA	0.0201838	0.0472109	NA	NA
chr2:179534319|179539136	TTN	0.0515427	0	0	0.0224144	0.0466111	0.143157	0	0	1.03283	0	0	0	0	0	0	0	0.214798	0	0	0.330015	0	0	0	0	0	0	0.0504595	0.0826191	0	0
chr2:179537362|179538437	TTN	0	0	0	0	0	0.0910999	0	0.313566	0.0688551	0	0.0661102	0.0539651	0.675201	0.185152	0.0673449	0.0420989	0.357997	0	0.220327	0.198009	0.0720775	0	0	0.0745208	0	0	0.121103	0.0472109	0.111002	0.265655
chr2:179542348|179544143	TTN	NA	0.0789821	0.111591	0.119544	0.151486	0.0780856	0.140633	0.509544	0.550841	0.140519	0.363606	0.0539651	0.913507	0.259213	NA	0.0926176	0.787593	0.0832754	0.697703	0.132006	0.144155	1.49093	0.315052	0.447125	0.0811377	NA	0.151379	NA	0.0341546	0.332068
chr2:179543141|179543557	TTN	0.0429523	0.0592366	0	0.0149429	0	0.0910999	0.0468778	0	0	0	0.0991653	0	0	0.148122	0.0420906	0	0	0	0	0	0.0823743	0	0	0.0745208	0	0	0.0706434	0.0472109	0	0
chr2:179556743|179558735	TTN	0	0.0394911	0	0	0.0349583	0.117128	0	0.470348	0.791834	0	0.727212	0.188878	1.19153	0	0.277798	0.244174	0.608595	0.158223	0.403933	0.85804	0.113265	0.596371	0.385064	0.968771	0.172418	0	0.282573	0.177041	0.0939252	0.498102
chr2:179557224|179558735	TTN	0.0859046	0.0592366	0.0495959	0.0523003	0.174792	0.0910999	0.140633	NA	0.654124	0.100371	0.561937	0.044971	0.476613	0.185152	0.202035	0.143136	0.286398	0.174878	0.624261	0.42902	0.0720775	0.563239	0.245041	0.372604	0.841804	NA	0.191746	0.12983	0.136618	0.298861
chr2:179569901|179570047	NA	0.0859046	0	0.0619949	0.0298859	0.104875	0	0	0	0	0.0200742	0.297496	0	0.635483	0.259213	0.0420906	0	0	0.0499653	0	0.330015	0.092671	0.364449	0.175029	0	0	0	0.131195	0.0708164	0.0939252	0.0664136
chr2:179600238|179603087	TTN	0.0171809	0	0.0619949	0	0.0582639	0	0	0	0	0	0	0	0.278024	0	0	0	0	0	0	0	0	0.165658	0	0	0	0	0	0	0	0
chr2:179632492|179632632	NA	0	0.0592366	0	0	0	0.104114	0	0.352761	0	0.0602225	0.0991653	0.0179884	0.317742	0.111091	0.126272	0.159976	0	0.0166551	0.220327	0.330015	0.0514839	0.165658	0.0700116	0.186302	0	0	0.0504595	0.12983	0	0.232448
chr2:180815239|180815653	CWC22	0.0773141	0.1086	0.322373	0.0896576	0.466111	0.0650713	0.243764	1.01909	0.791834	0.0802966	0.661102	0.152901	1.50927	0.666547	0.17678	0.328372	0.715994	0.233171	1.28524	0.363017	0.123561	0.927688	0.140023	0.670687	0.334693	NA	0.222022	0.165238	0.145157	0.398482
chr2:183817133|183818059	NCKAP1	0.0257714	0	0	0.0597718	0.0233055	0	0	0	0.172138	0.0501854	0	0	0	0	0	0	0	0	0	0.264012	0	0	0.0700116	0	0.101422	0	0	0	0	0
chr2:190210951|190212922	NA	NA	0.0987277	NA	0.0298859	0.0582639	NA	NA	0.195978	0.103283	NA	0.429716	0.188878	NA	0.111091	0.0673449	0.0926176	0.322197	0.124913	0.367212	0.264012	0.0308903	0.265054	0.140023	0.447125	0.141991	NA	0.222022	NA	0.0426933	0.265655
chr2:190560876|190609514	ANKAR	0.0515427	0	0	0.0448288	0.128181	0.0390428	0	0.27437	0.481986	0.0602225	0	0.0179884	0.51633	0	0	0.0252594	0	0.0333102	0.477376	0.297014	0	0.19879	0.525087	0	0	0	0.21193	0.0708164	0.12808	0.0996204
chr2:190593386|190609514	ANKAR	0.0343618	0.0296183	NA	0.0896576	NA	NA	NA	0.117587	0.275421	0.0200742	0.363606	0.0719535	NA	0.222182	0.0168362	0.0757781	NA	NA	0.220327	0.198009	NA	0.165658	0.105017	NA	0.111564	NA	0.0403676	0.0354082	0.0512319	0.0996204
chr2:190656516|190682906	PMS1	0	0	0.0371969	0	0	0.0650713	0.103131	0.391957	0.309848	0.0401483	0.628047	0.10793	0.714919	0.259213	0.0589268	0.0252594	0	0.174878	0.29377	0.297014	0.0514839	0.19879	0.315052	0.223562	0.111564	0	0.181654	0.118027	0.0426933	0.232448
chr2:191523884|191537878	NAB1	0.0773141	0.0394911	0.0495959	0.0597718	0.0349583	0.130143	0.131258	0.352761	0.172138	NA	0.760267	0.125919	0.953225	NA	0.0589268	0.0841979	0.250598	0.0416377	0.330491	0.297014	0.0514839	0.39758	NA	0.186302	0.0405689	NA	NA	0.0708164	0.0768479	0.132827
chr2:191765290|191789319	GLS	NA	0.0493638	0.0247979	0.0448288	NA	0.0520571	0.0375022	0.156783	0.240993	0.100371	0.462771	NA	0.278024	0.111091	0.0420906	0.0673583	NA	0.124913	0.146885	NA	0.0617807	0.298185	0.350058	0.149042	NA	NA	0.0706434	0.153435	0.0597706	0.298861
chr2:198607785|198646589	BOLL	0.0171809	0	0.0371969	0	0.0233055	0.0260285	0.0375022	0.117587	0	0	0.0661102	0	0	0.148122	0.0252543	0	0	0.0333102	0	0	0.0308903	0.331317	0	0.186302	0	0	0	0.0236055	0	0.0664136
chr2:201721405|201721708	CLK1	0.0515427	NA	0.0619949	0.134486	0.0815694	0.0910999	0.271891	0.54874	0.722979	0.140519	0.561937	0.134913	0.317742	0.296243	0.151526	0.159976	0.894992	0.183206	0.660982	0.594027	0.113265	0.728897	0.945156	0.819729	0.121707	NA	0.0807353	0.188844	0.111002	0.298861
chr2:202010101|202014558	CFLAR	0.0773141	0.187583	0.458762	0.224144	0.314625	0.351385	0.59066	2.7045	1.44596	0.120445	0.694157	0.179884	1.27097	0.555456	0.370397	0.682003	1.61099	0.258154	0.514097	0.726034	0.133858	0.927688	1.05017	1.19233	0.212987	NA	0.181654	0.413095	0.230544	1.02941
chr2:203329532|203332412	BMPR2	0.111676	0.1086	0.198384	0.0821862	0.244708	0.208228	0.234389	1.48944	1.06725	0.281038	0.793322	0.116924	NA	0.777639	0.210453	0.168396	1.53939	0.291464	0.550818	0.759035	0.164749	0.496975	0.700116	0.372604	0.304266	NA	0.292665	0.318674	0.12808	0.531309
chr2:203921150|203922176	NBEAL1	0.0429523	0.0197455	0	0.0373573	0	0.0520571	0.0656289	0.117587	0.206565	0	0	0.0179884	0	0.111091	0.0336724	0.0336791	0.250598	0	0	0.198009	0.0205936	0.132527	0	0.372604	0	0	0.0403676	0.0354082	0	0.265655
chr2:206305094|206305396	PARD3B	0.128857	NA	0.0867928	0.0971291	0.20975	0.0520571	0.08438	NA	0.378703	0.0903337	0.0991653	0.0539651	0.635483	0.222182	0.143108	0.0926176	0.143199	NA	0.440655	0.231011	0.0308903	0.364449	NA	0.335344	NA	NA	0.131195	0.0354082	0.0170773	0.199241
chr2:206959646|206960515	NA	0.0429523	0	0.0619949	0	0	0.0390428	0.140633	0.156783	0.206565	0.0702595	0.198331	0	0	0.222182	0.0168362	0.109457	0.501196	0.174878	0.257049	0.264012	0.0205936	0	0.280046	0.260823	0.0507111	0	0.0706434	0	0	0.0996204
chr2:206992521|206994966	NDUFS1	0.0515427	0	0	0	0	0.117128	0	0.509544	0.0688551	0.0702595	0.363606	0.0899419	1.50927	0.148122	0.117854	0.0673583	0.357997	0.0582928	0.477376	0.0990046	0.0308903	0.265054	0	0.223562	0.111564	0	0.0302757	0.0708164	0.0341546	0
chr2:207144264|207162097	ZDBF2	0.0343618	NA	0.0867928	NA	0.0699166	NA	0.112507	0.391957	NA	0.0802966	0.594992	0.116924	0.278024	0.222182	0.109435	NA	0.501196	NA	1.10164	0.198009	0.102968	0.331317	0.91015	0.558906	0.111564	NA	0.171562	0.0944218	0.0768479	NA
chr2:208841375|208842310	PLEKHM3	0.18899	0.138219	0.0743938	0.127015	0.221403	0.169186	0.159384	1.21507	0.826262	0.24089	1.18998	0.17089	NA	0.88873	0.159944	0.235754	0.608595	0.241499	0.734424	0.726034	0.133858	1.19274	1.26021	0.447125	0.385404	NA	0.373401	0.247857	0.119541	0.398482
chr2:209150450|209153542	PIKFYVE	0.0343618	0	0	0	0.0699166	0.0910999	0.0281267	0	0.13771	0.0802966	0.264441	0.044971	0.317742	0.0740608	0	0.0926176	0.0715994	0.0666204	0.183606	0.165008	0.0205936	0.331317	0.105017	0.149042	0.162275	0	0.0706434	0.118027	0.0683092	0
chr2:209209835|209212747	PIKFYVE	NA	NA	0.0743938	0.104601	0.0699166	0.104114	0.140633	0.156783	0.206565	0.120445	0.925543	0.215861	NA	0.370304	0.075763	0.101037	0.107399	0.249826	0.330491	0.363017	NA	0.728897	1.12019	0.298083	0.354978	NA	0.322941	0.0826191	0.025616	0.332068
chr2:210962810|211019335	KANSL1L	0	0	0.0495959	0	0	0.0520571	0	0	0.13771	0	0.495827	0.125919	0.198589	0.148122	0.0252543	0	0.214798	0.158223	0.146885	0.363017	0	0.132527	0.210035	0	0.223129	0	0.181654	0.0826191	0.0939252	0.0664136
chr2:210968828|211019335	KANSL1L	0	0	0.0247979	0	0	0.0910999	0	0.117587	0.275421	0.0702595	0.661102	0.0899419	0.158871	0.333274	0.0589268	0.193655	0	0.191534	0	0.165008	0	0.132527	0.700116	0.260823	0	0	0.100919	0.0708164	0.102464	0
chr2:211018219|211019335	KANSL1L	NA	0.0789821	0.0743938	0.0523003	0.139833	0.208228	0.403149	0.27437	0.757407	0.250927	2.01636	0.692553	0.556048	1.18497	0.353561	0.277853	0.322197	0.324774	0.91803	1.88109	0.0720775	1.15961	1.40023	0.484385	0.476684	NA	0.625698	0.224252	0.145157	0.365275
chr2:211158447|211159142	MYL1	0	0	0.0619949	0.0448288	0	0.0520571	0.0375022	0.195978	0.103283	0.0903337	0.264441	0.0899419	0	0.148122	0.0505087	0.0336791	0.536995	0.124913	0.220327	0	0.0411871	0.596371	0.140023	0	0.0507111	0	0.0908272	0	0	0
chr2:215617171|215646233	BARD1	0	0	0.0371969	0	0	0.0390428	0.0281267	0.235174	0.619696	0.0802966	0.264441	0.134913	0.714919	0.185152	0.143108	0.0589385	0.286398	0	0.440655	0.297014	0.0514839	0.496975	0.210035	0.260823	0	0	0	0.0826191	0.0512319	0.199241
chr2:215617171|215661841	BARD1	0.0257714	0.0789821	0.0495959	NA	0.0233055	0.0520571	0.178135	0.54874	0.481986	0.0401483	0.0991653	0.044971	0.754636	NA	0.126272	0.109457	0.465396	0.0333102	0.220327	0.231011	0.0308903	0.861424	0.105017	0.298083	NA	NA	NA	0.165238	NA	0.265655
chr2:215632206|215646233	BARD1	0.0601332	0.148092	0.0619949	0.134486	0.407847	0.247271	0.384398	0.862305	3.47718	0.531965	1.22304	0.233849	2.7008	0.629517	0.824975	0.530447	0.536995	0.216516	2.53376	1.25406	0.123561	4.73783	1.36523	1.11781	0.4564	NA	0.797261	0.625545	0.247621	1.85958
chr2:215632206|215661841	BARD1	0.0257714	0.1086	0.0743938	0.0448288	0.128181	0.0520571	0.0937555	NA	0.619696	0.0702595	0.13222	NA	NA	0.111091	0.0925992	NA	0.322197	NA	0.367212	0.165008	0.0411871	0.530107	NA	0.372604	NA	NA	0.0605515	0.0708164	0.0341546	0.298861
chr2:215657021|215661841	BARD1	0	0	0	0.0747147	0.128181	0.0520571	0.0656289	0	0.447558	0	0.0661102	0	0	0.0740608	0.0505087	0.0336791	0.823393	0	0	0.42902	0.0308903	0.331317	0.175029	0.335344	0.0304266	0	0.121103	0.12983	0.0170773	0.664136
chr2:219498828|219499353	PLCD4	0.0601332	0.0592366	0.0371969	0.0971291	NA	0.0650713	0.150009	0.862305	0.378703	0.0602225	NA	0.0899419	0.675201	0.148122	0.0925992	NA	0.178998	0.124913	0.624261	NA	0.0617807	0.563239	0.175029	0.335344	0.121707	NA	0.171562	0.106225	0.0597706	0.132827
chr2:223084859|223097002	PAX3	0	0	0.0247979	0	0	0.130143	0	0.235174	0.413131	0	0.462771	0.0359768	0	0.296243	0.0673449	0.0589385	0.393797	0.0582928	0	0.066003	0.0720775	0.563239	0.455075	0	0.0709955	0	0.141287	0.118027	0.0512319	0.166034
chr2:223464647|223507724	FARSB	0.0601332	0	0	0.0298859	0	0.143157	0.150009	0	0.309848	0.0501854	0.594992	0.0719535	0	0.296243	0.109435	0.126297	0.644395	0.124913	0.367212	0.561026	0	0.596371	0.455075	0.484385	0.101422	0	0.21193	0.177041	0.0939252	0.199241
chr2:223765392|223773868	ACSL3	0	0	0	0	0.174792	0.0390428	0.0656289	0.156783	0.550841	0.0802966	0.0991653	0.044971	0	0.148122	0.0336724	0.0841979	0.250598	0	0.367212	0	0	0.364449	0.105017	0.0745208	0.101422	0	0.0403676	0.0826191	0	0
chr2:226261335|226281687	NA	0.0257714	0	0.0743938	0.0523003	0	0	0	0	0.516414	0	0	0	0	0	0.0589268	0	0.0715994	0	0	0	0	0.132527	0	0	0	0	0	0	0.0170773	0
chr2:226261335|226378388	NYAP2	0.0515427	0.0493638	0.0495959	0	0.104875	0	0	0	0.103283	0	0	0	0.317742	0	0.0168362	0	0.286398	0	0	0	0.0308903	0.132527	0	0	0	0	0	0.0590136	0.025616	0
chr2:227729320|227732034	RHBDD1	0	0	0	0	0.116528	0.0390428	0.112507	0.195978	0.206565	0	0.297496	0.0809477	0.198589	0	0	0.0841979	0.536995	0.183206	0.257049	0	0.0514839	0	0	0	0.131849	0	0.0908272	0.0354082	0.0512319	0.166034
chr2:227729320|227779067	RHBDD1	0.0515427	NA	0.0619949	0.0523003	NA	0.104114	0.0375022	0.391957	0.413131	0.110408	0.363606	0.143907	0.635483	0.370304	0.126272	0.134717	0.214798	0.0333102	0.257049	0.132006	0.0205936	0.231922	0.140023	0.223562	0.18256	NA	0.0908272	0.153435	0.0512319	0.265655
chr2:227771509|227779067	RHBDD1	NA	0.0493638	0.0495959	NA	0.163139	0.0520571	NA	0.27437	0.103283	0.0602225	0.165276	0.116924	NA	0.370304	0.159944	0.0336791	0.322197	0.091603	0.257049	0.165008	0.0411871	0.496975	0.350058	0.223562	0.212987	NA	0.232114	0.106225	0.0426933	0.232448
chr2:230723488|230744844	TRIP12	0	0	0	0.0224144	0	0	0.0750044	0	0.309848	0.0802966	0.528882	0.044971	0.198589	0.148122	0.0505087	0.0757781	0.357997	0	0	0.0990046	0.0411871	0.19879	0.140023	0.186302	0.0608533	0	0.111011	0.0590136	0.0597706	0
chr2:231307652|231314970	SP100	0.0601332	0.0691094	0.0867928	0	0.0815694	0.0520571	0.0468778	0.431153	0.206565	0.0501854	0.330551	0.0269826	0	0.0740608	0.075763	0	0	0.0416377	0	0	0	0.0993951	0.175029	0.223562	0.131849	0	0.100919	0.0354082	0	0
chr2:231940225|231951895	PSMD1	0	0	0	0.0373573	0.0466111	0.0390428	0.0937555	0.783914	0.103283	0.0702595	0.231386	0.044971	0	0.0740608	0.117854	0.134717	0.0715994	0.133241	0.440655	0.297014	0.0308903	0.265054	0.385064	0.186302	0.233271	6.06759	0.0908272	0.0826191	0.0853865	0.232448
chr2:233428957|233434554	EIF4E2	0.171809	0.256692	0.334772	0.127015	0.431153	0.3644	1.14382	1.60702	2.58207	0.48178	9.78431	1.15126	1.66814	4.03632	1.8604	1.65028	3.90217	1.8737	2.60721	1.81508	0.556026	3.74388	3.85064	4.91837	4.01632	NA	1.56425	1.49895	0.657476	2.05882
chr2:233612325|233626146	GIGYF2	0	0	0	0	0	0.130143	0.0468778	0	0	0.0301112	0.264441	0.0629593	0.158871	0.259213	0.126272	0.0252594	0	0.0666204	0.29377	0.363017	0	0.19879	0.700116	0	0.0912799	0	0.21193	0.118027	0.0426933	0.199241
chr2:233651860|233660931	GIGYF2	0	0	0	0.0448288	0.0349583	0.0910999	0.0468778	0.587935	0	0	0.429716	0.215861	0.397177	0.185152	0.101017	0.193655	0.214798	0.116586	0.514097	0.66003	0.0514839	0.629502	0.245041	0.409864	0.131849	0	0.121103	0.106225	0.0683092	0.132827
chr2:234343026|234350641	DGKD	0	0	0	0	0	0.0390428	0	0	0	0	0.198331	0.0719535	0	0.259213	0.0505087	0	0.286398	0.0666204	0.146885	0.297014	0	0.0993951	0.490081	0.223562	0.172418	0	0.0605515	0.0354082	0.0512319	0.166034
chr2:239090706|239093928	ILKAP	NA	0.0592366	0.148788	0.0448288	0.128181	0.312342	0.121882	0.627131	0.791834	0.160593	0.991653	0.215861	0.317742	0.333274	0.31147	0.176816	0.823393	0.174878	0.697703	0.759035	0.133858	1.3584	0.630104	0.819729	0.18256	NA	0.403676	0.271463	NA	NA
chr2:240078348|240085619	HDAC4	0	0.0493638	0.0619949	0.0523003	0	0.0390428	0.08438	0.27437	0.344276	0.0401483	0	0.0179884	0.87379	0.111091	0.151526	0	0.465396	0	0	0	0.0823743	0.265054	0	0.149042	0	0	0.0201838	0.0944218	0	0.199241
chr2:240078348|240098259	HDAC4	0.0859046	0	0.0247979	0	0.0582639	0	0	0.117587	0	0	0	0	0	0	0.0505087	0.0505187	0	0	0	0	0.0720775	0	0	0	0	0	0	0	0	0
chr2:24046128|24046439	ATAD2B	0.0859046	0.0789821	NA	0.0597718	0.104875	0.0650713	0.0375022	0.313566	NA	NA	0.13222	NA	0.119153	0.185152	0.101017	NA	0.178998	NA	0.403933	0.132006	0.0308903	0.19879	0.385064	0.0745208	0.121707	NA	0.0605515	0.0472109	NA	0.166034
chr2:240929491|240946787	NDUFA10	0.094495	0.17771	0.210783	0.0971291	0.302972	0.429471	0.271891	0.901501	2.03123	0.371372	1.71887	0.611605	1.62843	0.88873	0.404069	0.471508	2.21958	0.699514	1.61573	1.55107	0.329497	1.19274	2.66044	1.49042	0.709955	NA	0.595423	0.696361	NA	NA
chr2:24181171|24207701	UBXN2A	0.0773141	NA	NA	0.0448288	0.139833	0.0260285	0.08438	0.27437	0.103283	0.120445	0.297496	0.0989361	0.476613	0.259213	0.0420906	0.193655	0.501196	0.091603	0.330491	NA	NA	0.430712	0.105017	0.223562	NA	NA	0.21193	0.12983	0.102464	0.398482
chr2:24357989|24362320	RP11-507M3.1	0.0515427	0	0.0371969	0.0448288	0.0582639	0	0	0.195978	0.275421	0.0802966	0.297496	0.0359768	0	0.111091	0.0168362	0	0.143199	0.0249826	0	0.066003	0	0.19879	0	0	0	0	0.0403676	0.0236055	0.0512319	0.0664136
chr2:24357989|24369956	FAM228B	0.446704	0.35542	0.48356	0.25403	0.687514	0.247271	0.356271	1.99898	2.20336	0.65241	0.892488	0.503675	1.42984	0.999821	0.345143	0.580965	1.71839	0.258154	1.68918	1.12205	0.545729	2.55114	1.33022	1.6022	0.780951	NA	0.615607	0.354082	0.495242	1.4611
chr2:24360779|24369956	RP11-507M3.1	0.0171809	0.0394911	0	0.0448288	0.0349583	0	0	0	0.13771	0	0.0991653	0.0359768	0	0	0	0.0420989	0	0.0666204	0	0	0.0308903	0	0	0.0745208	0	0	0	0	0.0341546	0
chr2:24362240|24369956	RP11-507M3.1	0.0343618	0	0	0.0747147	0.0582639	0.0390428	0.0187511	0.117587	0.103283	0	0.13222	0	0	0.222182	0.0168362	0.0589385	0.143199	0.0499653	0.110164	0	0.092671	0.231922	0	0	0	0	0.0504595	0.0708164	0	0.199241
chr2:24786773|24807429	NA	0.146038	0.0987277	0.173586	0.0672432	0.163139	0.156171	0.206262	1.29346	0.860689	0.150556	0.429716	0.143907	0.51633	0.518426	0.202035	0.0926176	0.429596	0.391395	1.06492	0.396018	0.113265	0.563239	0.350058	0.298083	0.152133	NA	0.242206	0.25966	0.162234	0.332068
chr2:26486248|26500028	HADHB	0	0.0691094	0.0247979	0.0149429	0.0582639	0.104114	0.0937555	0.431153	0.172138	0	0.495827	0.116924	0	0	0.0420906	0.0168396	0	0.0666204	0.29377	0.132006	0	0.165658	0.245041	0.149042	0	0	0.121103	0.0708164	0	0
chr2:28999717|29016863	PPP1CB	0	0	0	0	0	0.0390428	0.0468778	0.352761	0	0.0501854	0.0991653	0.0899419	0.87379	0.111091	0.0925992	0.0589385	0	0.0666204	0.220327	0.165008	0	0	0.140023	0.111781	0.141991	0	0.171562	0.0708164	0.0853865	0.166034
chr2:29006773|29011675	PPP1CB	0.0515427	0.138219	0.0619949	0.0821862	NA	0.0260285	0.0937555	0.627131	0.309848	0.160593	0.462771	0.0629593	NA	0.296243	0.0841811	NA	1.03819	0.208189	0.110164	0.198009	NA	0.695766	0.595098	0.111781	0.223129	NA	0.201838	0.153435	0.0426933	0.265655
chr2:29356521|29380213	CLIP4	0	0	0	0	0.151486	0.0260285	0.0750044	0.0783914	0.103283	0.0301112	0.0991653	0.152901	0	0	0.0589268	0.0673583	0	0.0333102	0.183606	0.0990046	0.0823743	0	0.245041	0.0745208	0.18256	0	0.191746	0.0944218	0.0426933	0.166034
chr2:32339707|32341281	SPAST	0.0687236	0	0.0619949	0.0448288	0.0932222	0	0	0.352761	0	0.0301112	0	0	0	0.222182	0.0420906	0.0420989	0.214798	0	0.110164	0.132006	0.0514839	0.165658	0.175029	0.186302	0	0	0.111011	0.0472109	0.0341546	0
chr2:32399132|32409407	SLC30A6	0.0429523	NA	0.0495959	0.0523003	NA	NA	0.0937555	0.352761	0.103283	0.110408	0.495827	0.0899419	0.278024	0.259213	0.0925992	0.176816	NA	0.0999305	0.110164	0.198009	0.092671	0.331317	0.140023	0.149042	0.131849	0.415047	0.201838	0.0472109	0.0512319	0.199241
chr2:32602656|32620661	BIRC6	0.0343618	0	0	0.0821862	0	0.143157	0.0937555	0.352761	0.550841	0.150556	0.628047	0.125919	0.357459	0.555456	0.0673449	0.159976	0	0.208189	0.220327	0.396018	0	0.364449	0.455075	0.372604	0.162275	0	0.272482	0.0944218	0.119541	0.265655
chr2:32639837|32641231	BIRC6	0.0343618	0.0493638	0.0371969	NA	0.0349583	0.0390428	0.196887	0.27437	0.275421	0.0602225	0.727212	0.179884	0.0794354	0.481395	0.0420906	0.0841979	0.214798	0.124913	0.587539	0.297014	0.0411871	0.463844	0.315052	0.372604	0.0811377	NA	0.151379	0.0354082	0.0512319	0.232448
chr2:32822818|32836649	BIRC6	0	0	0	0	0	0.0650713	0.0468778	0	0	0.0501854	0.231386	0.0539651	0	0.148122	0.0336724	0.0505187	0	0.108258	0.29377	0.165008	0.0411871	0.132527	0	0.111781	0	0	0.0706434	0.0708164	0	0.0664136
chr2:36605500|36623930	CRIM1	0.0257714	0.0394911	0.0743938	NA	0.0233055	NA	NA	0.156783	NA	0.0301112	0.297496	0.0359768	0.198589	0.370304	0.0589268	0.0252594	NA	NA	NA	0.066003	0.0514839	0.463844	0.210035	0.223562	0.0405689	NA	0.100919	0.0472109	0.0512319	0.0996204
chr2:36615115|36623930	CRIM1	0.300666	0	0.148788	0.119544	0.104875	0	0.121882	0	0	0.160593	0.13222	0.0359768	0	0	0.0589268	0	1.03819	0	0.220327	0.396018	0.092671	0	0.455075	0	0	0	0	0.118027	0	0
chr2:36623757|36669878	CRIM1	0.0257714	NA	0.0867928	0.0672432	0.174792	0.208228	0.140633	0.54874	0.344276	0.140519	1.28915	0.242843	1.1121	1.33309	0.202035	0.269433	0.429596	0.274809	0.660982	0.561026	0.0514839	0.364449	0.805133	0.298083	0.476684	NA	0.302757	0.236055	0.111002	0.365275
chr2:36668401|36669878	CRIM1	0.103085	0.0987277	0.111591	0.0821862	0.314625	0.468514	0.206262	0.587935	0.413131	0.190704	1.35526	0.323791	1.3504	1.25903	0.429324	0.134717	1.32459	0.333102	0.991473	NA	0.113265	1.12648	0.66511	0.596167	NA	NA	0.464228	0.212449	0.170773	0.365275
chr2:36781313|36788008	FEZ2	0	0	0	0	0.0582639	0	0.215638	0.744718	0.963972	0.0702595	0.462771	0.0899419	1.62843	0.333274	0.193617	0.151556	0.214798	0.399722	0.771146	0.363017	0.0514839	0.861424	0.66511	0.409864	0	0	0.252298	0.200646	0.350085	0.132827
chr2:37543380|37544322	NA	0.1804	0.28631	0.272777	0.0821862	0.477764	0.260285	0.468778	1.64622	2.75421	0.150556	0.429716	0.0809477	3.01855	0.370304	0.429324	0.513607	2.57758	0.266481	2.64393	1.45207	0.535433	1.72285	1.01517	1.26685	0.152133	2.7571	0.565147	0.495715	0.239082	0.929791
chr2:38536521|38546161	ATL2	0	0	0.0247979	0.0373573	0.0932222	0	0.08438	0.0783914	0	0	0	0	0	0.111091	0.0589268	0.0420989	0	0	0.0734424	0.066003	0.0205936	0.132527	0	0	0	0	0.0201838	0	0	0
chr2:39485489|39494388	MAP4K3	0.0171809	0	0	0.0298859	0.0582639	0	0	0	0	0	0	0	0	0	0	0	0	0	0	0	0	0	0	0	0	0	0	0.0354082	0	0
chr2:40655613|40657444	SLC8A1	0.111676	0.148092	0.0743938	0.0298859	NA	0.0520571	0.0937555	0.352761	0.447558	0.150556	0.231386	0.10793	0.317742	0.407335	0.0673449	0.185235	0.178998	0.191534	0.550818	0.462021	0.113265	0.265054	0.490081	0.186302	0.152133	NA	0.121103	0.0944218	0.0853865	0.365275
chr2:44428325|44445676	PPM1B	0	0	0	0	0.116528	0.0260285	0.0375022	0.27437	0.378703	0.0401483	0.0991653	0.0539651	0.158871	0.185152	0.0589268	0.117877	0.214798	0.124913	0.146885	0.462021	0.0308903	0.132527	0.245041	0.186302	0	0	0.181654	0.106225	0.179312	0
chr2:44436349|44445676	PPM1B	0.0343618	NA	0.0991918	NA	0.128181	NA	0.0375022	NA	0.481986	0.0702595	NA	0.0719535	1.23125	0.148122	0.109435	NA	0.0715994	0.0999305	0.514097	0.231011	NA	NA	0.315052	0.372604	0.141991	NA	0.161471	0.118027	0.239082	0.0996204
chr2:44729828|44732869	CAMKMT	NA	0.0197455	0.0619949	0.119544	0.0815694	0.0520571	NA	0.352761	0.688551	0.140519	0.13222	0.0989361	0.754636	0.370304	0.0925992	0.193655	0.143199	0.0832754	0.477376	0.726034	0.123561	0.265054	0.525087	0.521646	0.0811377	NA	0.161471	0.0472109	0.0426933	0.132827
chr2:45773871|45780869	SRBD1	0.0343618	NA	0.148788	NA	0.0349583	0.0260285	0.0375022	NA	0.103283	0.0602225	0.429716	0.10793	0.595766	0.148122	0.0841811	0.0673583	0.250598	0.0582928	0.257049	0.132006	0.0308903	0.430712	NA	0.111781	0.121707	NA	0.0908272	0.0944218	0.0597706	NA
chr2:48555700|48573890	FOXN2	0.0601332	0.0394911	0.0867928	0.0149429	NA	0.0780856	0.150009	0.587935	0.240993	0.0602225	0.594992	0.0269826	NA	0.481395	0.0505087	0.0673583	NA	0.0249826	0.257049	NA	NA	0.496975	0.0700116	0.558906	0.27384	NA	0.0807353	0.0944218	0.0939252	0.166034
chr2:54278095|54284497	ACYP2	0.0429523	0	0	0.149429	0	0	0.0750044	1.17587	0.791834	0.0903337	0.330551	0	0.714919	0.222182	0.185198	0	0.572795	0.183206	0.183606	0.363017	0.0720775	0.430712	0.770127	0.596167	0	0	0.121103	0.106225	0	0.199241
chr2:55209651|55214834	RTN4	0.103085	NA	NA	0.0597718	0.20975	0.0910999	0.290642	0.666327	0.516414	0.0903337	1.02471	0.179884	0.754636	0.703578	0.227289	0.336791	0.608595	0.44136	0.660982	1.12205	NA	0.728897	1.36523	0.968771	0.375262	NA	0.706434	0.306871	0.179312	0.332068
chr2:55252222|55255356	RTN4	0.0171809	0	0	0	0	0.143157	0.225013	0.27437	0.481986	0.110408	0.826378	0.0179884	0	0.0740608	0.0420906	0.117877	0.429596	0.091603	0.146885	0.759035	0.0514839	0.298185	0.630104	0.111781	0.304266	0	0.343125	0.0826191	0.0426933	0.265655
chr2:56813056|56820808	NA	0	0.148092	0	0	0	0.130143	1.25632	3.09646	0	0.230853	2.41302	0.692553	0	2.85134	0.0673449	0.176816	0.680194	0.258154	0.403933	0.957044	0	5.69865	0.840139	0.484385	0.223129	0	0.403676	0	0.307391	0.298861
chr2:58311224|58316858	VRK2	0.0257714	NA	NA	0.104601	0.0233055	NA	0.0187511	0.391957	0.413131	NA	0.0991653	0.0359768	NA	NA	0.0252543	0.0673583	0.393797	0.0166551	0.0734424	NA	NA	0.165658	0.490081	0.111781	0.0304266	NA	0.121103	0.0826191	0.0853865	0.132827
chr2:58425729|58459247	FANCL	0.0171809	NA	NA	0.0149429	0.0349583	0.0520571	0.112507	0.156783	0.481986	0.0903337	0.0661102	0.10793	0.0794354	0.185152	0.075763	NA	0.429596	0.0582928	0.110164	0.066003	NA	0.331317	0.280046	0.260823	NA	NA	0.201838	0.0472109	0.0426933	0.265655
chr2:58449077|58459247	FANCL	0.111676	0.148092	0.185985	0.20173	0.186444	0.0650713	0.206262	0.901501	0.722979	0.120445	NA	0.116924	2.10504	0.629517	0.218871	0.151556	0.608595	0.149896	0.367212	0.231011	0.133858	0.430712	0.560093	0.260823	0.192702	NA	0.151379	0.212449	0.196389	0.431689
chr2:61340905|61345251	KIAA1841	0	0	0	0	0.163139	0.0650713	0.08438	0	0.13771	0	0.0991653	0.0719535	0.556048	0.148122	0.0336724	0.0841979	0.143199	0.0749479	0	0.231011	0	0.132527	0.630104	0.111781	0	0	0.0706434	0.0236055	0	0
chr2:61343114|61345251	KIAA1841	0.0515427	NA	0.12399	0.104601	NA	0.0520571	0.346895	0.509544	0.585269	0.17063	0.429716	0.116924	0.754636	0.555456	0.101017	0.0589385	NA	0.141568	0.220327	0.297014	0.092671	0.231922	0.805133	NA	0.18256	NA	0.191746	0.0944218	0.136618	0.332068
chr2:61538675|61577828	USP34	0.0429523	0	0	0	0	0.104114	0.0562533	0.27437	0.413131	0	0.165276	0.0629593	0	0	0.151526	0	0.178998	0.0249826	0.367212	0.363017	0	0.165658	0.175029	0.260823	0.0608533	0	0.100919	0.0826191	0.145157	0
chr2:61749746|61753656	XPO1	0.386571	0.197455	0.322373	NA	0.699166	0.468514	0.525031	2.50852	2.65092	0.612262	1.45442	0.287814	1.74758	2.40698	0.58085	0.210495	1.82578	0.54129	1.24852	1.71608	0.25742	2.38548	2.80046	NA	0.760666	NA	0.555055	NA	NA	NA
chr2:61749746|61761038	XPO1	0.55838	0.444275	0.508358	0.732204	1.10701	0.819899	1.05944	4.66429	5.33627	1.1643	4.09883	0.476692	4.88528	4.11038	0.900738	1.06931	3.47257	1.69882	3.85573	2.04609	0.617807	4.27399	4.72578	3.577	1.59233	6.21582	1.22112	1.49895	0.674553	2.05882
chr2:62227836|62228117	COMMD1	0	0.0394911	0.0371969	0	0	0.0520571	0.0562533	0	0.309848	0.0401483	0.528882	0.0989361	0.119153	0.407335	0.0589268	0.134717	0.214798	0.0582928	0.330491	0.231011	0.0514839	0.132527	0.175029	0	0.0405689	0	0.0403676	0	0	0
chr2:63206323|63223901	EHBP1	0.0171809	0	0.0247979	0.0523003	0	0.0520571	0	0	0	0.0401483	0.198331	0.0629593	0	0.407335	0.0505087	0.0168396	0	0	0	0.132006	0.0514839	0.0993951	0.350058	0.186302	0.0608533	0	0.0807353	0.0354082	0	0
chr2:63711738|63720074	WDPCP	0	0.138219	0	0	0.139833	0.0260285	0	0.235174	0.378703	0.100371	0.231386	0.152901	0.913507	0	0.101017	0.0757781	0	0.199861	0.367212	0.231011	0	0.331317	0.385064	0	0	0	0.141287	0.0944218	0.0341546	0.132827
chr2:64083440|64085070	UGP2	0.249123	0.296183	0.223181	0.209201	0.769083	0.3644	0.468778	1.8422	2.44436	0.511891	0.793322	0.44971	1.86673	0.740608	0.749212	0.589385	3.00717	0.674531	2.27672	1.41907	0.483949	2.25296	2.83547	1.15507	0.578106	NA	0.615607	0.495715	0.384239	0.796964
chr2:64778577|64780543	AFTPH	0.0687236	0	0.0247979	0.0298859	0	0.0260285	0	0	0.240993	0.0501854	0.13222	0	0	0.0740608	0.0336724	0	0	0	0	0.066003	0	0	0	0	0	0	0.0908272	0.0590136	0.025616	0
chr2:68717322|68772444	APLF	0.0429523	NA	0.0371969	0.0373573	0.0349583	NA	0.103131	0.117587	0.654124	0.0903337	0.363606	0.0899419	NA	0.222182	0.109435	0.0336791	0.429596	0.091603	0.29377	0.264012	0.0205936	0.39758	0.245041	0.521646	0.152133	NA	0.201838	0.0354082	0.0853865	0.166034
chr2:70451686|70457986	TIA1	NA	0.0296183	0.0991918	0.0448288	0.116528	0.0520571	NA	0.195978	0.275421	0.0401483	NA	NA	0.158871	0.259213	0.0420906	0.117877	0.107399	NA	0.29377	0.132006	0.0514839	0.165658	0.455075	NA	NA	NA	0.0706434	0.0590136	0.0512319	0.0996204
chr2:70451686|70463307	TIA1	0.0171809	0	0.0371969	0.0149429	0.0815694	0	0.0281267	0.156783	0	0	0	0.044971	0	0	0	0.0420989	0	0	0.0734424	0.165008	0	0	0.0700116	0.111781	0.0405689	0	0.0403676	0	0.0341546	0.199241
chr2:71590283|71597135	ZNF638	0.0515427	0.128346	0.0619949	0.0224144	0.20975	0.143157	0.0562533	1.29346	0.791834	0.0702595	0.363606	0.0719535	NA	0.296243	0.117854	0.151556	0.608595	0.183206	0.514097	0.330015	0.0720775	0.39758	0.770127	0.372604	0.162275	NA	0.121103	0.330476	0.0939252	0.365275
chr2:71623271|71645769	ZNF638	0	0	0.0495959	0	0.0932222	0.0390428	0.0562533	0.431153	0.275421	0.120445	0	0.0359768	0.51633	0.185152	0.075763	0.0673583	0	0.0666204	0	0.0990046	0.0617807	0	0.385064	0	0	0	0	0.106225	0.0597706	0.132827
chr2:71645732|71655781	ZNF638	0.0859046	0.0987277	0.111591	NA	0.33793	0.325357	0.478153	2.31255	1.65252	0.582151	0.859433	0.188878	3.21713	0.88873	0.44616	0.269433	1.32459	0.241499	1.7259	1.91409	0.247123	1.75598	0.66511	0.707948	0.212987	4.88174	0.444044	0.566531	0.31593	0.796964
chr2:71645732|71660413	ZNF638	0.0859046	0.0691094	0	0	0	0.2733	0.140633	0	0.619696	0.210779	0.594992	0.0899419	1.3504	0.777639	0.151526	0.117877	0.572795	0.0749479	0.91803	0.66003	0.144155	1.29214	0.630104	0.335344	0	0	0.312849	0.25966	0.136618	0.431689
chr2:71653590|71654544	ZNF638	0.0601332	0.0394911	NA	0.0448288	0.104875	NA	0.0937555	0.391957	0.413131	0.0200742	0.363606	0.0359768	NA	0.111091	0.0841811	0.0673583	0.143199	NA	0.257049	0.330015	0.0823743	0.430712	0.140023	0.111781	0.172418	NA	0.111011	0.141633	0.0597706	NA
chr2:72945232|72960247	EXOC6B	0.524018	0.562748	0.458762	0.567832	1.65469	0.676742	1.33133	4.5075	4.71658	0.8933	3.14023	0.83646	6.23568	2.59213	1.24588	1.27139	4.00957	0.841082	3.56196	2.77213	0.761962	5.00289	3.29054	3.16713	0.791093	NA	1.34222	1.33371	0.768479	2.25806
chr2:72958136|72960247	EXOC6B	0.0429523	NA	0.0619949	0.0971291	0.0699166	NA	0.215638	0.744718	0.585269	NA	0.330551	0.044971	0.675201	0.222182	0.17678	0.134717	NA	0.149896	0.29377	NA	0.0617807	0.563239	0.280046	0.93151	0.192702	NA	NA	0.106225	0.0341546	0.365275
chr2:75897264|75899142	GCFC2	0	0	0	0	0	0	0	0.195978	0.206565	0	0.0661102	0	0.119153	0.111091	0.0673449	0.0926176	0.250598	0.091603	0.110164	0	0	0.0993951	0.140023	0.298083	0.0709955	0	0.0403676	0.0944218	0	0.398482
chr2:85270687|85276771	KCMF1	NA	0.0296183	0.0743938	0.0373573	NA	0.0260285	0.0187511	NA	NA	0.0802966	0.165276	NA	0.119153	0.370304	0.0252543	0.0841979	NA	NA	0.183606	0.198009	NA	0.165658	0.105017	NA	0.111564	NA	0.121103	0.0708164	0.0426933	0.132827
chr2:9048751|9098771	MBOAT2	0.0515427	0	0.0619949	0.156901	0.233055	0	0.112507	0.391957	0.344276	0.0602225	0.165276	0	0	0.222182	0.0252543	0.0252594	0	0	0.587539	0.396018	0	0.298185	0	0.298083	0	0	0.0403676	0.0236055	0.0341546	0
chr2:9083316|9098771	MBOAT2	0.111676	0.0691094	0.0619949	0.313802	0.163139	0.0650713	0.08438	1.60702	NA	NA	0.363606	NA	NA	0.333274	0.0420906	0.0505187	0.536995	0.158223	NA	0.330015	NA	0.39758	0.210035	0.670687	0.0608533	NA	0.0706434	0.0944218	0.0853865	NA
chr2:95814630|95819004	ZNF514	0.0429523	0.0394911	0.0247979	0	0.0699166	0	0.0656289	0	0	0.0802966	0.165276	0.0179884	0.119153	0.148122	0.0505087	0.109457	0	0.0499653	0	0.132006	0.0411871	0.165658	0	0	0	0	0	0	0.0170773	0.132827
chr2:97272707|97276620	KANSL3	0.0171809	0	0.0247979	0	0.0349583	0	0.0281267	0	0	0	0	0	0	0	0	0	0	0	0	0	0.0205936	0	0	0	0	0	0	0	0	0
chr2:98475767|98525161	TMEM131	0.0773141	NA	0.173586	0.0896576	0.233055	NA	0.0750044	NA	0.688551	0.0401483	0.727212	0.0629593	0.556048	0.333274	0.151526	0.151556	0.572795	0.0832754	0.330491	0.495023	0.0823743	0.19879	0.66511	0.149042	0.131849	NA	0.282573	0.236055	0.145157	NA
chr2:99179928|99185131	INPP4A	0	0	0	0	0	0.0520571	0.0750044	0.0783914	0.13771	0.0301112	0.330551	0.0809477	0	0.370304	0.117854	0	0.429596	0.0582928	0	0.264012	0	0.132527	0	0	0.0405689	0	0.121103	0.0236055	0.0768479	0
chr2:99786013|99787892	MITD1	0.103085	0.227074	0.0619949	0.104601	0.198097	NA	0.187511	0.27437	0.826262	0.0802966	0.462771	0.044971	0.357459	0.333274	NA	0.202075	0.107399	0.133241	0.624261	0.297014	0.0514839	0.728897	0.700116	0.335344	0.334693	NA	0.121103	0.165238	0.0597706	0.298861
chr20:16474936|16496309	KIF16B	0	0.0394911	0.0371969	0.171844	0.0699166	0.0390428	0	0	0.619696	0.0501854	0	0	0	0.111091	0.0925992	0.0841979	0.286398	0.091603	0.367212	0.297014	0	0.19879	0.140023	0.447125	0	0	0	0.141633	0.0597706	0.531309
chr20:20527348|20571958	RALGAPA2	0	0	0	0	0	0.104114	0.0187511	0.195978	0.206565	0.0501854	0.330551	0	0.238306	0.0740608	0.075763	0.0420989	0.0715994	0.0749479	0	0	0	0.0993951	0	0.298083	0	0	0.0504595	0.0944218	0.0341546	0
chr20:20527348|20618145	RALGAPA2	0	0.0493638	0	0.0149429	0	0.104114	0	0.195978	0.240993	0.0702595	0.13222	0.0809477	0	0.111091	0.117854	0.0505187	0	0.0166551	0.183606	0.231011	0.0514839	0.298185	0.105017	0.186302	0.0405689	0	0.0908272	0.141633	0.0341546	0
chr20:20624150|20661445	RALGAPA2	0.0257714	0	0.0371969	0.0448288	0.0466111	0.0520571	0	0.470348	0.206565	0.0401483	0.198331	0	0	0	0	0	0.178998	0.0582928	0.110164	0.165008	0.0411871	0.165658	0.175029	0.149042	0	0	0.100919	0	0	0.0996204
chr20:20634174|20661445	RALGAPA2	0.0257714	NA	0.0867928	0.0448288	NA	NA	0.0750044	0.0783914	0.13771	0.210779	0.165276	0.0179884	0.198589	0.185152	0.0673449	0.0252594	0.214798	NA	0.0734424	0.231011	0.0514839	0.19879	0.210035	0.335344	0.0304266	NA	NA	0.0944218	0.0768479	0.0664136
chr20:21306917|21349228	XRN2	0.0171809	0.0394911	NA	0.0149429	0.0699166	0.130143	0.08438	0.195978	NA	0.0401483	0.198331	0.0269826	NA	0.407335	0.0420906	0.0589385	NA	0.0499653	0.514097	0.198009	0.0823743	0.165658	0.350058	NA	NA	NA	NA	0.0708164	0.0426933	0.132827
chr20:21319682|21324846	XRN2	0.0257714	0.1086	0.0619949	0	0.116528	0.0390428	0	0	0.309848	0.0200742	0.165276	0.0899419	0.556048	0.185152	0	0.109457	0	0.0499653	0.110164	0	0	0.39758	0.210035	0.223562	0.162275	0	0.0706434	0.0472109	0	0
chr20:21321359|21327188	XRN2	0.0343618	0	0	0.0224144	0.0349583	0	0	0	0.0688551	0	0	0.0359768	0	0.185152	0.0168362	0	0	0	0.183606	0	0.0308903	0.132527	0.105017	0.0745208	0	0	0	0	0	0.132827
chr20:21346059|21349228	XRN2	0	0	0	0.0523003	0	0.0520571	0.0750044	0.27437	0.103283	0.0401483	0	0	0.556048	0.222182	0.0420906	0.0757781	0.501196	0	0	0	0.0308903	0.231922	0.560093	0.149042	0	0	0.0504595	0.0590136	0.0426933	0.0996204
chr20:2928628|2945848	PTPRA	NA	NA	0.111591	0.0821862	0.268014	0.117128	0.112507	0.27437	0.378703	NA	0.495827	0.152901	0.556048	0.444365	0.143108	0.151556	0.859193	0.0999305	0.660982	NA	0.102968	0.861424	0.525087	0.372604	0.395546	NA	0.161471	NA	0.136618	0.166034
chr20:2944918|2945848	PTPRA	0.223352	0.217201	0.272777	0.246558	0.897264	0.221243	NA	1.25426	1.34268	0.200742	1.28915	0.323791	1.46956	0.88873	0.303052	0.446249	0.715994	0.283136	1.2118	0.396018	0.226529	1.49093	1.40023	0.819729	0.496969	NA	0.534871	0.283265	0.196389	0.763757
chr20:2967411|2969120	PTPRA	0.0257714	0	0	0	0.0582639	0.0390428	0	0	0.172138	0.0702595	0.297496	0.0269826	0	0	0.0420906	0.0757781	0	0.0832754	0.183606	0.0990046	0.0514839	0.39758	0.210035	0.149042	0.0608533	0	0.0403676	0.0236055	0.0341546	0.332068
chr20:30954187|30956926	ASXL1	0.120266	0.276437	0.210783	0.0896576	0.20975	0.260285	0.328144	0.862305	1.44596	0.0903337	1.15693	0.233849	0.87379	0.88873	0.277798	0.38731	1.43199	0.399722	0.29377	0.825038	0.0720775	1.19274	1.29521	1.15507	0.4564	NA	0.141287	0.413095	0.196389	0.597723
chr20:30954187|30959677	ASXL1	0	0	0.0991918	0	0.0932222	0.0520571	0.159384	0.352761	0.619696	0	0.297496	0.161895	0.158871	0.148122	0.109435	0	0.214798	0.0832754	0.367212	0.42902	0.0308903	0.795161	0.595098	0.335344	0.0912799	0	0.111011	0.212449	0.111002	0.0996204
chr20:32207323|32211102	CBFA2T2	0.111676	NA	0.0619949	0.0448288	0.0815694	0.403442	0.290642	0.744718	0.895117	0.301112	1.28915	0.44971	0.436895	1.44419	0.412487	0.218914	0.644395	0.341429	0.844588	0.693032	0.164749	1.45779	0.980162	0.596167	0.486826	NA	0.302757	0.188844	0.153696	0.464895
chr20:32659872|32666359	RALY	0.0429523	0	0	0	0.104875	0.0650713	0.0187511	0	0.13771	0.0702595	0.165276	0.161895	0.51633	0.148122	0.0925992	0.0168396	0	0.141568	0.110164	0.231011	0.0308903	0	0.140023	0.223562	0.131849	0	0.0706434	0.0472109	0.025616	0.199241
chr20:33057853|33069011	ITCH	0.0257714	0	0	0	0	0.0650713	0.16876	0.235174	0.378703	0.0301112	0.13222	0	0.317742	0	0.0168362	0.0420989	0	0.0416377	0.146885	0.198009	0.0411871	0.298185	0	0.223562	0.0912799	0	0.161471	0.153435	0	0.166034
chr20:33057853|33080402	ITCH	NA	0.1086	0.0495959	0.0298859	0.151486	0.0390428	NA	0.235174	0.275421	0.0401483	0.198331	0.0269826	0.119153	0.222182	0.143108	NA	0.214798	0.116586	0.146885	0.132006	0.0411871	0.298185	0.350058	0.149042	0.121707	NA	0.0605515	0.0944218	0.0683092	0.166034
chr20:33954360|33971936	UQCC	NA	0.0691094	0.0495959	0.0224144	0.0699166	0.0520571	0.0656289	0.352761	0.13771	0.0501854	NA	NA	NA	0.0740608	0.075763	0.0505187	0.178998	0.149896	0.330491	NA	0.0823743	0.265054	0.140023	0.111781	NA	NA	0.151379	0.0826191	0.0512319	0.132827
chr20:34302107|34313077	RBM39	0.0429523	0.118473	0.23558	0.127015	0.128181	0.325357	0.16876	0.783914	0.963972	0.250927	1.52053	0.27882	0.794354	0.444365	0.286216	0.319952	0.894992	0.266481	1.06492	0.726034	0.25742	1.52406	1.15519	0.93151	0.36512	NA	0.363309	0.365885	0.179312	NA
chr20:34309662|34313077	RBM39	0.0171809	NA	0.136389	0.0373573	0.151486	0.117128	0.0750044	NA	0.550841	0.0301112	0.429716	0.0809477	NA	NA	0.0925992	0.0420989	NA	0.141568	0.0734424	0.264012	0.0720775	0.430712	0.420069	0.335344	0.263698	NA	0.141287	0.165238	0.0768479	0.398482
chr20:34312492|34313077	RBM39	0.0257714	0	0.0371969	0	0.0466111	0.0390428	0	0	0	0	0.231386	0	0.476613	0.148122	0.0336724	0	0	0	0	0	0.0411871	0.265054	0.385064	0	0.101422	0	0.0706434	0.0236055	0.0341546	0.0664136
chr20:34317234|34320057	RBM39	0.0429523	0	0	0	0	0.156171	0	0.705522	0.309848	0.0702595	0.892488	0.332785	0.87379	0.185152	0.101017	0.101037	0.680194	0	0.403933	0.231011	0	0.19879	0.735122	0.372604	0.202844	0	0.232114	0.12983	0.0426933	0.265655
chr20:34389413|34459751	PHF20	0	0.0592366	0	0.0224144	0.0815694	0.0520571	0.0750044	0	0	0.0602225	0	0.0179884	0.51633	0	0.0841811	0.0168396	0.393797	0.0166551	0	0	0	0.430712	0	0.223562	0.0709955	0	0	0.0708164	0.0426933	0.199241
chr20:34430495|34435356	PHF20	0.0429523	0	0	0.0298859	0.0582639	0	0	0	0	0	0	0.044971	0.51633	0.0740608	0	0.0505187	0	0.0666204	0.146885	0	0.0205936	0	0	0.0745208	0	0	0	0	0	0.0664136
chr20:3520869|3529985	ATRN	0.0429523	0	0.0619949	0	0.151486	0.0260285	0	0	0	0	0	0	0	0.0740608	0	0	0	0.0249826	0.146885	0.132006	0.0308903	0	0	0	0	0	0.0807353	0	0.0512319	0
chr20:35693827|35696589	RBL1	0.0171809	0	0.0495959	0	0.128181	0	0.0281267	0	0.13771	0	0.0661102	0.0179884	0	0	0	0	0.107399	0	0	0	0	0.0993951	0	0	0.162275	0	0.0605515	0.0236055	0	0
chr20:3577024|3584909	ATRN	0.0429523	0.148092	0.0495959	0	0.0699166	0	0.0468778	0.117587	0.172138	0	0	0	0.198589	0	0.0336724	0	0.178998	0	0.110164	0	0	0.0993951	0	0	0	0	0.0504595	0.0472109	0	0
chr20:3578553|3584909	ATRN	0.0343618	0	0.0743938	0	0.128181	0	0	0	0.13771	0	0	0	0	0	0	0	0	0	0	0	0	0	0	0	0	0	0	0	0	0
chr20:35812583|35812776	RPN2	NA	0.0394911	0.0495959	0.0149429	NA	NA	0.0281267	0.235174	0.206565	NA	0.0661102	0.0359768	0.436895	NA	0.13469	0.0505187	0.393797	NA	0.110164	0.198009	0.0308903	0.165658	0.525087	0.335344	0.0507111	NA	0.0302757	0.0708164	0.025616	0.166034
chr20:36685934|36694658	RPRD1B	0.0171809	0.0296183	0	0	0	0.0520571	0	0	0.206565	0.0602225	0.264441	0.0809477	0.675201	0	0.0841811	0.176816	0	0.0333102	0.29377	0.132006	0	0.265054	0.210035	0.149042	0.141991	0	0.0302757	0	0	0.166034
chr20:39721112|39729993	TOP1	0.0171809	NA	0.0371969	0.0896576	0.268014	0.0520571	0.103131	0.391957	0.344276	0.0602225	0.760267	0.0899419	0.397177	0.185152	0.202035	0.185235	NA	0.108258	0.587539	0.231011	0.0720775	0.596371	0.420069	0.558906	0.233271	NA	0.181654	0.212449	NA	NA
chr20:39896103|39897723	ZHX3	0.0343618	0	0	0.0448288	0.0932222	0.0520571	0.0375022	0.235174	0.13771	0	0	0.0539651	0.357459	0.296243	0.0673449	0.0589385	0.608595	0.091603	0.257049	0.264012	0	0.19879	0	0	0	0	0	0.118027	0	0.199241
chr20:40161689|40179999	CHD6	0.0859046	0.0888549	0.136389	0.0971291	0.233055	0.143157	0.178135	0.587935	0.447558	0.210779	NA	0.125919	1.74758	0.296243	0.151526	0.159976	NA	0.241499	0.587539	NA	0.092671	0.39758	NA	NA	0.0608533	NA	0.252298	0.118027	0.0939252	0.398482
chr20:42788258|42789047	JPH2	0.0515427	0.0592366	0.0743938	NA	0.0582639	0.0520571	NA	0.156783	0.13771	0.0702595	0.396661	0.0989361	0.476613	0.777639	0.126272	0.0926176	0.357997	0.091603	0.403933	0.165008	NA	0.496975	0.245041	0.186302	0.253555	NA	0.100919	0.106225	NA	0.232448
chr20:45891032|45905539	ZMYND8	0.0343618	0.0888549	0	0.0747147	0	0	0	0.431153	0.378703	0	0.0661102	0.0269826	0.158871	0.148122	0	0	0	0	0	0.165008	0.0308903	0.132527	0	0	0	0	0.0201838	0.106225	0	0
chr20:45905058|45916028	ZMYND8	0	0.0987277	0	0	0	0.0390428	0	0.156783	0.275421	0.0301112	0.165276	0	1.19153	0.370304	0.0252543	0.0168396	0.250598	0.133241	0.220327	0.297014	0.0205936	0.19879	0.140023	0.0745208	0	0	0.0908272	0.0354082	0.0512319	0.0664136
chr20:46252655|46262380	NCOA3	0.120266	NA	0.0867928	0.0373573	0.0699166	0.117128	0.0937555	0.313566	0.516414	0.140519	0.429716	0.17089	0.595766	0.259213	0.0925992	0.0757781	0.286398	0.0333102	0.29377	0.165008	NA	0.231922	NA	0.223562	NA	NA	0.0605515	0.106225	0.0426933	0.166034
chr20:47752370|47782822	STAU1	0	0	0	0.0224144	0.0466111	0.0520571	0.0656289	0.705522	0.413131	0.0501854	0.594992	0.0809477	1.31068	0.407335	0.168362	0.0252594	0.357997	0.0499653	0.257049	0	0.0411871	0.231922	0.385064	0.335344	0	0	0	0.12983	0.0341546	0.0996204
chr20:57014001|57016139	VAPB	0.146038	0.0296183	0.223181	0.0747147	0.221403	0.312342	0.478153	1.29346	1.51481	0.421557	0.793322	0.242843	1.54899	1.40716	0.404069	0.564126	1.78998	0.224844	1.46885	1.08905	0.308903	1.12648	1.54025	0.968771	0.730239	NA	0.322941	0.365885	0.204928	0.265655
chr20:60714131|60716000	PSMA7	0.0343618	0.0691094	NA	NA	0.151486	0.208228	0.131258	0.783914	0.654124	0.120445	0.892488	0.206866	0.51633	0.88873	0.218871	0.261013	0.644395	0.124913	0.954752	0.66003	0.092671	0.728897	0.280046	0.521646	0.344835	NA	0.242206	0.0944218	0.111002	0.166034
chr20:62407031|62422143	ZBTB46	NA	0.0987277	0.0495959	0.0224144	0.163139	0.0910999	0.0750044	0.313566	0.550841	0.160593	1.12387	0.521663	NA	0.740608	0.126272	0.0505187	0.107399	0.124913	0.440655	NA	0.0720775	0.496975	0.385064	0.298083	0.618675	1.90724	0.42386	0.236055	0.0341546	0.298861
chr21:16386665|16415895	NRIP1	0.0773141	NA	0.198384	0.0971291	0.0466111	0.0520571	0.346895	0.862305	0.481986	0.0802966	0.694157	0.152901	0.238306	0.259213	0.101017	0.185235	NA	0.0749479	0.367212	0.198009	0.0617807	1.02708	0.700116	0.372604	0.27384	NA	0.141287	0.0944218	0.153696	NA
chr21:17135210|17138460	USP25	0.163219	0.17771	0.247979	0.30633	0.605944	0.442485	0.806297	2.07737	2.78863	0.431594	1.09082	0.377756	3.8129	1.92558	0.44616	0.353631	1.93318	0.816099	1.68918	1.08905	0.247123	1.68972	1.64527	1.75124	0.811377	NA	0.373401	0.601939	0.426933	1.29507
chr21:17205667|17214859	USP25	0	0.0592366	0	0	0	0.0260285	0.0937555	0.27437	0.206565	0.0802966	0.198331	0.044971	0	0.222182	0.0673449	0.193655	0.286398	0.108258	0.183606	0.297014	0.0514839	0.0993951	0.315052	0.111781	0.0709955	0	0.0504595	0.12983	0	0.0996204
chr21:30693542|30702014	BACH1	0.111676	0.276437	0.322373	0.119544	0.291319	0.624685	0.4219	1.803	2.23779	0.752781	2.08247	0.94439	1.86673	1.48122	0.707121	0.564126	1.32459	0.716169	2.82753	2.1121	0.298607	3.08125	2.59043	1.37864	1.12579	3.87377	0.787169	0.660953	0.589167	1.69355
chr21:30698380|30702014	BACH1	0.0343618	NA	0.0867928	0.0298859	0.104875	0.117128	0.0468778	0.156783	0.447558	0.100371	0.561937	0.0539651	1.86673	0.111091	0.143108	0.294693	0.859193	0.174878	0.183606	0.528024	0.0514839	0.662634	0.315052	0.335344	0.212987	NA	0.222022	0.12983	0.0341546	0.232448
chr21:34804484|34805178	IFNGR2	0	0	0.0247979	0	0	0	0	0	0.413131	0.0200742	0.297496	0.0899419	0.158871	0	0.0336724	0.0757781	0	0.133241	0.367212	0.0990046	0.0205936	0.231922	0.140023	0	0.294124	0	0.141287	0.12983	0.0939252	0.0996204
chr21:37619815|37620866	DOPEY2	0.0773141	0.0691094	0.0867928	0.0373573	0.0932222	NA	0.0468778	NA	0.275421	0.0401483	0.396661	0.0539651	0.595766	0.259213	0.0589268	0.0589385	0.572795	NA	0.514097	0.165008	NA	0.19879	0.420069	0.149042	0.202844	NA	0.0504595	0.0708164	NA	0.0996204
chr21:37711077|37717005	MORC3	0.0515427	0.0789821	0.185985	0.321273	0.326278	0.104114	0.234389	1.95978	1.51481	0.220816	0.594992	0.0539651	0.476613	0.444365	0.260961	0.37889	0.894992	0.241499	0.91803	0.957044	0.185342	1.55719	0.280046	0.447125	0.131849	NA	0.171562	0.271463	0.12808	0.63093
chr21:37734481|37736557	MORC3	NA	0.167837	NA	0.209201	0.104875	0.0390428	0.0562533	0.352761	1.20497	NA	0.13222	0.0809477	NA	0.185152	0.101017	0.126297	1.28879	0.0749479	0.257049	0.363017	0.0308903	0.39758	0.455075	0.409864	NA	NA	0.171562	0.0944218	0.0683092	0.232448
chr21:38792601|38794168	DYRK1A	NA	0.236946	0.148788	0.0747147	0.0699166	0.104114	0.346895	0.744718	0.413131	0.0702595	0.231386	0.0539651	0.198589	0.148122	0.151526	0.176816	0.608595	0.149896	0.257049	0.396018	0.0720775	0.19879	0.525087	0.633427	0.0405689	0.424929	0.0403676	0.141633	0.0853865	NA
chr21:38792601|38802702	DYRK1A	0	0	0	0.0373573	0.0466111	0.0390428	0.0375022	0.117587	0	0.0501854	0.396661	0.206866	0.278024	0.555456	0.109435	0.151556	0.178998	0.166551	0.257049	0.627029	0.0205936	0.364449	0.455075	0.186302	0.334693	0	0	0.0590136	0	0.166034
chr21:38792601|38845182	DYRK1A	0.0429523	NA	NA	0.0149429	0.151486	0.2733	0.0656289	0.470348	0.378703	0.210779	0.925543	0.179884	0.595766	0.370304	0.075763	0.0841979	0.178998	0.299792	0.257049	0.693032	0.0411871	0.596371	0.805133	0.745208	0.131849	NA	0.26239	0.212449	0.136618	0.166034
chr21:40578034|40584633	BRWD1	0.0687236	0.0691094	0.0743938	0.0373573	0.151486	0.0520571	0.25314	0.783914	0.481986	0.100371	0.396661	0.0809477	0.714919	0.333274	0.0673449	0.0505187	0.393797	NA	0.660982	0.297014	0.0720775	0.563239	0.560093	0.298083	0.111564	NA	0.161471	0.25966	0.0768479	0.232448
chr21:40590078|40597123	BRWD1	0	0	0	0	0	0	0.0562533	0	0.206565	0.0702595	0.165276	0.044971	0	0	0.0505087	0.0336791	0	0.0749479	0.110164	0.165008	0	0.132527	0.245041	0.111781	0	0	0.0807353	0.0590136	0.025616	0.132827
chr21:46548317|46554747	ADARB1	0	0	0	0.0149429	0	0.0390428	0.196887	0.0783914	0.206565	0.0501854	0.396661	0	0.158871	0.296243	0.0841811	0	0	0.0499653	0.0734424	0.165008	0	0.0993951	0	0.149042	0	0	0.121103	0.0236055	0.0939252	0
chr21:47768926|47769734	PCNT	0.0859046	0.157964	NA	0.134486	0.116528	NA	NA	0.156783	0.722979	0.0903337	0.661102	0.0899419	0.397177	0.185152	0.0841811	0.0841979	NA	NA	0.367212	0.330015	0.123561	0.662634	NA	0.484385	0.101422	NA	0.0807353	0.106225	0.0768479	0.265655
chr21:47819504|47822397	PCNT	0.0257714	NA	0.148788	NA	0.0699166	0.0260285	0.0375022	0.235174	0.103283	NA	NA	0.0629593	NA	0.185152	0.101017	0.0673583	NA	0.0249826	0.220327	0.198009	0.0617807	0.39758	NA	0.223562	NA	NA	NA	0.0826191	0.0683092	0.232448
chr22:17982114|17984048	CECR2	0	0.0296183	0	0	0	0.0650713	0	0.235174	0.13771	0.0501854	0.165276	0.0989361	0	0.185152	0.0420906	0.0168396	0	0.0499653	0.0734424	0.0990046	0.0411871	0.19879	0	0	0.141991	0	0.0807353	0	0	0.0664136
chr22:20800730|20825802	KLHL22	0	0	0.0247979	0.0298859	0.0932222	0	0.0187511	0.117587	0.206565	0	0.165276	0	0	0.148122	0	0.109457	0.107399	0.149896	0	0	0	0.265054	0	0.223562	0	0	0.0605515	0.0354082	0.0512319	0
chr22:21288067|21288532	CRKL	0	0	0	0.0224144	0.0233055	0.156171	0.121882	0	0	0.0903337	0.594992	0	0	0.296243	0.0589268	0	0	0.0582928	0.514097	0.0990046	0	0.165658	0.105017	0.111781	0.162275	0	0.171562	0.0826191	0.0597706	0.0996204
chr22:22055265|22065197	YPEL1	0	0	0	0	0.0932222	0.0260285	0.112507	0	0.206565	0	0.760267	0	0	0.259213	0.109435	0.0589385	0	0.208189	0.29377	0	0	0.762029	0.385064	0.186302	0.233271	0	0.21193	0.141633	0.0512319	0.232448
chr22:24698163|24709434	SPECC1L	0.0601332	0.0888549	0.0743938	0.0448288	0.174792	0.130143	0.25314	0.27437	0.344276	0.0802966	0.363606	0.206866	0.51633	1.03685	0.117854	0.210495	0.465396	NA	0.660982	0.495023	0.0720775	0.463844	0.350058	0.633427	0.0709955	NA	0.0908272	0.165238	0.0341546	NA
chr22:26304289|26346416	MYO18B	0.0257714	0.0691094	0.0991918	0.0448288	NA	0.0520571	0.0187511	0.235174	0.103283	0.0501854	0.826378	0.152901	0.158871	0.148122	NA	0.109457	1.07399	0.233171	0.220327	0.528024	0.0308903	0.331317	0.420069	0.223562	0.131849	3.95283	0.302757	0.0354082	0.136618	0.298861
chr22:30366965|30375041	MTMR3	0.0515427	NA	0.0247979	0.0672432	0.0815694	0.104114	NA	0.509544	0.447558	0.17063	0.628047	0.197872	0.595766	0.555456	0.185198	0.193655	0.715994	0.183206	0.660982	0.42902	0.175045	0.463844	0.455075	0.596167	0.253555	NA	0.21193	0.25966	0.25616	0.232448
chr22:30374431|30375041	MTMR3	0	0.0296183	0	0.0523003	0	0.0650713	0.0656289	0	0	0.0200742	0	0	0.0794354	0.185152	0.0673449	0.0336791	0.250598	0.124913	0.330491	0.0990046	0	0.331317	0.105017	0.223562	0.0304266	0	0.0302757	0.0708164	0.0341546	0.166034
chr22:30374431|30394846	MTMR3	0	0.0493638	0	0	0	0	0.0468778	0.156783	0	0.0501854	0.396661	0.0899419	0.754636	0.259213	0.126272	0.151556	0.501196	0.0499653	0.29377	0	0	0.165658	0.245041	0.260823	0	0	0.161471	0.0826191	0.0426933	0
chr22:32874968|32875262	FBXO7	0.0773141	0.0296183	0.0743938	0.141958	0.233055	0.325357	0.309393	0.666327	0.585269	0.200742	0.363606	0.0539651	1.15181	0.444365	0.202035	0.193655	0.608595	0.349757	0.771146	0.495023	0.154452	0.960819	0.630104	0.633427	0.101422	NA	0.161471	0.12983	0.136618	0.863377
chr22:34157358|34161940	NA	0	0	0	0.0597718	0.0233055	0.0650713	0.121882	0.313566	0	0.120445	0.330551	0.0629593	0	0.185152	0.075763	0.109457	0.250598	0.191534	0.220327	0.330015	0	0.132527	0.490081	0.260823	0	0	0.0908272	0.0590136	0.0341546	0.132827
chr22:36006931|36007153	MB	2.55137	5.92366	5.05878	3.42193	7.79571	10.4895	8.52238	60.0086	41.9328	9.53522	45.3847	13.4463	94.4884	140.271	15.0179	13.1854	58.1387	24.5746	48.6556	90.0942	17.8443	137.298	77.6078	28.1689	34.4937	22.205	19.3462	41.1443	13.3032	32.0114
chr22:36006931|36010883	NA	0	0.148092	0.0991918	0.0298859	0	0.156171	0.0187511	0.431153	0.206565	0	0	0.0629593	0	0.185152	0	0.0420989	0.644395	0	0	0.330015	0.0308903	0.231922	0	0	0.0405689	0	0.0504595	0	0.0512319	0.298861
chr22:38890635|38897285	DDX17	0.0257714	0.0592366	0.0867928	0.0373573	0.0349583	0.130143	0.0937555	0.470348	0.378703	0.0903337	1.3222	0.431721	1.27097	0.814669	0.31147	0.564126	0.107399	0.333102	0.991473	0.495023	0.0617807	0.662634	0.875145	0.782469	0.253555	NA	0.484412	0.165238	0.162234	0.431689
chr22:41277774|41278181	XPNPEP3	0.0257714	0.138219	0.0247979	NA	NA	0.0910999	NA	0.156783	0.206565	0.0200742	0.264441	0.0899419	NA	0.555456	0.0589268	0.0168396	0.536995	0.0416377	NA	0.165008	NA	0.430712	0.140023	0.149042	0.111564	NA	0.111011	0.0826191	0.0341546	NA
chr22:43286953|43287188	PACSIN2	0	0	0	0.0597718	0	0.0520571	0	0.195978	0.13771	0	0.330551	0.0269826	0.635483	0.296243	0.0589268	0.0168396	0.214798	0.133241	0	0.132006	0.113265	0.265054	0	0.111781	0.111564	0	0.0201838	0	0.0939252	0
chr22:46096162|46114373	ATXN10	0	0	0.0495959	0.0448288	0.104875	0	0.0937555	0	0.172138	0	0.264441	0	0	0.111091	0.0589268	0	0	0.0666204	0.146885	0	0	0	0	0.0745208	0.152133	0	0.131195	0.0708164	0.0426933	0
chr22:46096162|46136418	ATXN10	0.0171809	NA	0.12399	0.0448288	0.128181	0.195214	0.328144	0.666327	1.06725	0.321187	0.793322	0.332785	0.556048	0.777639	0.31147	0.277853	0.859193	0.557945	1.13836	0.792037	0.0617807	0.894556	1.47024	0.707948	0.496969	NA	0.433952	0.365885	0.358623	0.498102
chr22:46125305|46136418	ATXN10	0	0	0	0.0672432	0	0.169186	0.16876	0.313566	0.309848	0.0602225	0.727212	0.0989361	0.317742	0.370304	0.101017	0.193655	0.322197	0.516308	0.403933	0.297014	0.092671	0.563239	0.91015	0.335344	0.0405689	0	0.171562	0.188844	0.153696	0.332068
chr22:46189425|46202902	ATXN10	0	0	0.0247979	0	0.0699166	0.0390428	0	0.27437	0.103283	0.0501854	0.198331	0.125919	0	0.370304	0.126272	0.0505187	0.357997	0.0166551	0	0.363017	0	0.364449	0.420069	0	0.18256	0	0	0.0826191	0.0939252	0.199241
chr22:50810449|50832564	PPP6R2	0.18899	0.197455	0.161187	0.104601	0.302972	0.143157	0.196887	0.54874	0.860689	0.220816	1.52053	0.206866	0.87379	0.370304	0.319888	0.117877	1.18139	0.274809	0.844588	0.792037	0.102968	1.49093	0.980162	0.447125	0.0811377	NA	0.282573	0.38949	0.162234	0.365275
chr3:107429299|107435696	BBX	0.0343618	0	0.0743938	0	0	0.169186	0.187511	0.352761	0.344276	0	0.198331	0.0809477	0.635483	0.444365	0.159944	0.0841979	0	0.224844	0.29377	0.132006	0.0823743	0.430712	0.140023	0.298083	0.223129	0	0.131195	0.0826191	0.0512319	0.132827
chr3:119219542|119232566	TIMMDC1	0.0257714	0	0	0.0523003	0	0.0780856	0.0468778	0.470348	0.0688551	0.0602225	0.297496	0.0629593	0.476613	0.259213	0.185198	0.0505187	0.322197	0.0749479	0.367212	0.264012	0	0.265054	0.420069	0.484385	0.111564	0	0.0908272	0.106225	0.0597706	0.132827
chr3:119222379|119222868	TIMMDC1	0	0	0	0.0747147	0	0.0390428	0.0187511	0.117587	0	0.0200742	0.198331	0	0.238306	0.0740608	0	0.0168396	0.286398	0.0666204	0.146885	0.132006	0	0.19879	0.560093	0.0745208	0	0	0	0.0472109	0	0.0664136
chr3:119222379|119232566	TIMMDC1	0.103085	NA	0.0743938	0.0971291	0.0466111	0.1822	0.215638	0.627131	0.413131	0.271001	0.859433	0.161895	0.675201	0.370304	0.286216	0.244174	NA	0.249826	0.991473	0.825038	0.195639	0.629502	0.350058	0.298083	0.18256	NA	0.0504595	0.12983	0.0426933	0.431689
chr3:119222379|119236162	TIMMDC1	0	0	0	0.0373573	0.163139	0.247271	0.0281267	0.313566	0.413131	0.110408	0.363606	0.0809477	0.87379	0.518426	0.101017	0.185235	0.680194	0.199861	0.477376	0	0.092671	0.463844	0.350058	0.596167	0.152133	0	0	0	0.0426933	0.199241
chr3:119366966|119367515	POPDC2	0	0.0296183	0.0371969	0	0.0815694	0.0520571	0.103131	0.156783	0.206565	0.0702595	0.165276	0	0	0.0740608	0.0252543	0	0	0.0249826	0.110164	0.165008	0	0.231922	0	0	0	0	0.0302757	0.0590136	0	0.0996204
chr3:122459105|122459960	HSPBAP1	0	0	0	0	0	0.0390428	0.0937555	0.195978	0.240993	0.0301112	0	0	0.278024	0.148122	0.101017	0.0673583	0	0.0499653	0.220327	0.0990046	0.0720775	0.132527	0.0700116	0	0.0709955	0	0.0403676	0.106225	0.0426933	0
chr3:122471438|122496753	HSPBAP1	0.0257714	NA	NA	0.0149429	0.0932222	0.0390428	NA	0.235174	NA	0.0501854	0.0991653	0.0179884	NA	0.185152	NA	0.0757781	0.0715994	0.0832754	0.29377	0.132006	0.0308903	0.19879	0.280046	0.298083	NA	NA	0.0807353	0.106225	0.0170773	NA
chr3:125032152|125050082	ZNF148	0.0257714	NA	NA	0.0448288	0.0466111	0.104114	0.0468778	0.156783	0.240993	0.0802966	0.264441	0.197872	NA	0.481395	0.0841811	0.0926176	0.393797	0.208189	0.220327	0.462021	0.092671	0.231922	0.560093	0.223562	0.0304266	NA	0.201838	0.12983	0.12808	0.232448
chr3:127413818|127414033	MGLL	0	0	0	0	0	0.0520571	0.0281267	0.117587	0.103283	0.0401483	0.165276	0.0179884	0	0.333274	0.0505087	0	0.178998	0.0832754	0	0.0990046	0	0	0.140023	0.149042	0	0	0.0403676	0.0708164	0.0170773	0
chr3:127980971|127983624	EEFSEC	0.0687236	0.128346	0.136389	0.156901	0.163139	0.260285	0.131258	0.82311	0.447558	0.331224	0.297496	0.161895	1.3504	0.481395	0.26938	0.168396	1.14559	0.174878	0.734424	0.528024	0.175045	0.762029	1.01517	0.447125	0.192702	NA	0.131195	0.118027	0.145157	0.298861
chr3:129599152|129599402	TMCC1	0.0429523	NA	NA	0.112072	0.104875	0.247271	0.0656289	0.705522	0.309848	0.150556	0.760267	0.116924	NA	0.518426	0.101017	0.0926176	0.322197	0.183206	0.29377	0.42902	0.0720775	0.927688	1.2252	0.521646	0.354978	NA	0.0807353	0.165238	0.12808	0.332068
chr3:129599152|129599405	NA	0	0	0.0743938	0	0.128181	0.0780856	0.0937555	0.156783	0.13771	0.180667	0.0991653	0.0629593	0	0.111091	0.109435	0.117877	0	0.116586	0.220327	0.462021	0.0720775	0.298185	0.490081	0.186302	0.294124	0	0.131195	0.188844	0.102464	0.0996204
chr3:13170805|13171025	NA	NA	0.0789821	0.0619949	0.0672432	0.104875	0.143157	0.243764	1.25426	0.516414	0.100371	0.925543	NA	NA	0.222182	0.117854	0.235754	0.465396	0.291464	0.514097	0.396018	0.0308903	1.259	0.525087	0.633427	0.152133	NA	0.433952	0.25966	0.0853865	0.365275
chr3:133901846|133914026	RYK	0.0429523	0	0.0247979	0	0.0815694	0	0	0	0	0	0	0	0	0	0	0	0	0.0166551	0	0	0	0	0	0	0	0	0	0	0	0
chr3:133907681|133914026	RYK	0.0773141	NA	0.0743938	0.0747147	0.151486	0.0650713	0.16876	0.117587	0.206565	0.100371	NA	0.0719535	1.07238	0.148122	0.0841811	0.117877	0.715994	0.0416377	0.330491	0.264012	NA	0.364449	NA	0.149042	NA	NA	0.0706434	NA	0.0853865	0.132827
chr3:134327491|134346660	KY	0.0859046	0.138219	0.173586	0.134486	0.151486	0.0260285	0.225013	0.862305	0.344276	0.0200742	NA	0.044971	0.476613	NA	0.0841811	0.134717	0.143199	NA	0.403933	0.132006	0.185342	0.496975	0.140023	0.260823	0.0608533	NA	0.0504595	0.106225	0.0597706	NA
chr3:134327491|134348537	KY	NA	NA	0.0371969	0.0448288	0.0582639	NA	0.0937555	NA	NA	0.0401483	0.363606	0.0629593	NA	0.0740608	0.0252543	0.109457	0.214798	0.0249826	0.146885	0.132006	0.0720775	0.364449	NA	NA	0.0608533	NA	0.0605515	NA	0.025616	0.166034
chr3:134327491|134362220	KY	0.0257714	0.0197455	0	0	0.0699166	0	0	0	0	0	0	0	0	0	0	0	0	0	0	0	0	0	0	0	0	0	0	0	0	0
chr3:134670213|134670894	EPHB1	0	0	0.0371969	0.0149429	0.128181	0	0.0375022	0.195978	0	0	0.363606	0	0	0.296243	0	0.0589385	0	0.091603	0.220327	0	0	0.231922	0.280046	0	0	0	0.100919	0	0	0
chr3:135719901|135722335	PPP2R3A	0.0687236	NA	NA	0.0747147	0.221403	0.0520571	NA	NA	0.447558	0.0702595	0.330551	0.044971	0.317742	0.259213	0.101017	0.0420989	0.393797	0.116586	0.440655	NA	0.0308903	0.19879	0.315052	0.335344	0.131849	NA	0.242206	0.200646	0.102464	0.265655
chr3:136035783|136048826	PCCB	NA	NA	0.0247979	0.0224144	0.0349583	NA	0.140633	0.313566	NA	0.0301112	NA	0.116924	NA	NA	0.0841811	0.0420989	0.0715994	0.108258	0.146885	0.132006	0.0411871	0.265054	0.140023	0.186302	NA	NA	0.131195	0.0236055	0.0939252	0.132827
chr3:138289160|138290198	CEP70	0.120266	0.157964	0.223181	0.104601	0.407847	0.260285	0.187511	1.45024	1.85909	NA	NA	0.143907	0.834072	0.666547	0.395651	0.0757781	1.64679	NA	1.17508	0.726034	0.185342	1.39153	NA	0.89425	0.233271	NA	NA	0.401293	0.239082	1.52751
chr3:138289160|138291774	CEP70	0.249123	0.394911	0.446363	0.351159	0.827347	0.117128	0.375022	2.50852	1.68695	NA	NA	0.215861	1.27097	1.14794	0.26938	0.345211	0.393797	NA	NA	0.495023	0.308903	2.18669	NA	1.11781	0.446257	NA	NA	0.424898	0.324469	1.22865
chr3:141811903|141820683	TFDP2	NA	0.0888549	0.0247979	0.0224144	0.0466111	NA	0.103131	0.666327	0.240993	0.0702595	0.0991653	NA	0.119153	NA	0.0673449	0.0589385	0.214798	NA	0.29377	0.198009	0.0720775	0.132527	0.0700116	0.223562	NA	NA	0.100919	0.0354082	NA	0.0996204
chr3:143704385|143708679	NA	0	0	0	0.0448288	0	0.0780856	0	0	0.206565	0.110408	0.231386	0.152901	0.198589	0.111091	0.0925992	0.0505187	0.644395	0.0416377	0.220327	0.297014	0	0.231922	0.385064	0.409864	0.141991	3.21167	0.232114	0.0944218	0.0512319	0.166034
chr3:149563798|149639014	RNF13	NA	0.0394911	0.0619949	NA	0.0466111	0.234257	0.187511	0.587935	0.516414	0.190704	1.25609	0.350773	NA	0.407335	0.0505087	0.151556	0.357997	0.241499	0.771146	1.02305	NA	0.530107	0.280046	0.670687	0.36512	NA	0.565147	0.236055	0.12808	0.232448
chr3:150834125|150845771	MED12L	0	0	0	0	0	0.130143	0.0750044	0.0783914	0.13771	0.120445	0	0	0	0.407335	0.0589268	0.0505187	0	0.0333102	0.257049	0.396018	0	0.132527	0.490081	0.260823	0.202844	0	0.191746	0.0944218	0	0
chr3:152132730|152150709	MBNL1	0.111676	0.0888549	0.0619949	0.0747147	0.174792	0.0910999	0.0937555	0.27437	0.757407	0.0702595	0.0991653	0.0989361	0.397177	0.407335	0.13469	0.109457	0.608595	0.0666204	0.514097	0.132006	0.0720775	0.331317	0.315052	0.111781	0.0912799	NA	0.0908272	0.0472109	0.0768479	0.232448
chr3:152163071|152165562	MBNL1	0	0	0.0247979	0	0.163139	0.2733	0.25314	0.470348	0.929544	0.291075	0.892488	0.296808	1.90645	0.962791	0.412487	0.218914	1.07399	0.241499	0.771146	0.297014	0.278013	1.02708	1.33022	0.89425	0.192702	0	0.26239	0.306871	0.179312	0.564516
chr3:154013073|154024084	DHX36	0.0257714	0.0394911	NA	0.0448288	NA	0.0260285	NA	0.0783914	0.172138	0.0802966	0.231386	0.0899419	NA	0.0740608	0.075763	0.0420989	0.143199	0.116586	0.146885	0.165008	NA	0.0662634	0.175029	NA	0.0304266	NA	0.121103	NA	0.0341546	NA
chr3:157839892|157841780	RSRC1	0.0773141	0	0.0619949	0	0	0.247271	0	1.29346	0.963972	0.311149	0.462771	0.287814	1.07238	1.07388	0.17678	0.151556	0.393797	0.47467	0	1.05605	0.092671	0.894556	1.01517	0.558906	0.36512	0	0.222022	0.271463	0.18785	0
chr3:16327849|16345099	OXNAD1	0	0	0	0.0448288	0	0.0520571	0	0.27437	0.378703	0.0802966	0.0991653	0	1.07238	0	0.151526	0.0673583	0.501196	0.0666204	0.477376	0	0.0720775	0.430712	0	0.298083	0.0811377	0	0.0807353	0	0.0597706	0.132827
chr3:16336363|16345099	OXNAD1	0	0	0.0371969	0	0	0.0260285	0	0.156783	0.240993	0.0702595	0	0	0	0.111091	0.143108	0.0505187	0.0715994	0.0416377	0.330491	0.132006	0	0.39758	0.140023	0.149042	0	0.434811	0.111011	0.0944218	0.025616	0.265655
chr3:167754624|167759262	GOLIM4	0	0.0197455	0.0247979	0	0	0.117128	0.140633	0.195978	0.413131	0.140519	0.462771	0.0719535	0.357459	0	0.0589268	0.134717	0.0715994	0.183206	0.330491	0.264012	0	0	0.770127	0.484385	0.354978	0	0.191746	0.118027	0.025616	0.199241
chr3:167754624|167766153	GOLIM4	0.0171809	NA	0.0247979	0.0224144	NA	0.0650713	NA	NA	0.0688551	0.130482	0.198331	NA	NA	0.111091	0.109435	NA	0.393797	0.0166551	0.110164	0.231011	0.0205936	0.165658	0.420069	0.335344	NA	NA	0.0807353	0.0590136	0.0512319	NA
chr3:169694734|169706147	SEC62	0	0	0	0.0224144	0.0699166	0.0650713	0.150009	0.156783	0.413131	0.0401483	0.0661102	0	0.51633	0.444365	0.0420906	0.0673583	0.107399	0.0749479	0.146885	0.231011	0.0411871	0.39758	0.105017	0.0745208	0.0405689	0	0.0908272	0.0590136	0.025616	0.0664136
chr3:169840379|169843795	NA	0.0171809	0	0.0743938	0.0448288	0	0.0390428	0	0	0	0	0	0	0.476613	0.0740608	0.0505087	0.0673583	0.250598	0	0.110164	0	0.0411871	0.132527	0	0.149042	0	0	0	0	0	0.0664136
chr3:169854207|169867032	PHC3	0.094495	0.0394911	NA	0.0448288	0.0349583	NA	0.0281267	0.587935	0.413131	0.140519	0.297496	0.188878	1.39012	0.259213	0.143108	0.101037	0.322197	0.133241	NA	0.198009	0.102968	0.861424	0.525087	0.670687	0.395546	NA	0.0807353	0.12983	0.0426933	0.365275
chr3:169863211|169867032	PHC3	NA	0.167837	0.297575	0.0523003	0.233055	0.221243	0.121882	0.862305	0.654124	0.180667	0.462771	0.116924	0.794354	NA	0.117854	0.126297	NA	0.0832754	0.587539	0.330015	0.144155	0.960819	0.66511	0.409864	0.0608533	NA	0.242206	0.12983	NA	0.498102
chr3:170077487|170079217	SKIL	0.0601332	0.0691094	NA	NA	0.20975	0.0650713	0.150009	NA	0.447558	0.100371	0.297496	0.10793	NA	0.148122	0.109435	0.193655	0.644395	0.0582928	0.367212	0.264012	0.0823743	0.530107	0.350058	NA	0.101422	NA	0.111011	0.118027	0.0512319	NA
chr3:17051166|17056403	PLCL2	0.0257714	NA	0.0371969	NA	0.0466111	0.221243	0.0468778	0.627131	0.791834	0.200742	0.892488	0.44971	0.436895	0.703578	0.328306	0.277853	0.536995	0.166551	0.807867	0.891041	0.0617807	1.06021	0.700116	0.521646	0.354978	NA	0.322941	NA	0.25616	0.464895
chr3:17051166|17084441	PLCL2	0	0	0	0	0	0.0520571	0	0.117587	0	0.0501854	0.429716	0.0899419	0	0.259213	0.075763	0.176816	0.143199	0.0416377	0.403933	0.66003	0.0205936	0.19879	0.175029	0.372604	0.111564	0	0.0706434	0	0.0597706	0.0996204
chr3:170906491|170912424	TNIK	0.163219	0.17771	0.272777	0.194258	0.33793	0.507557	0.206262	1.68541	2.23779	0.331224	1.95025	0.485686	3.49516	0.88873	0.631358	0.623064	2.04058	0.641221	1.65245	1.45207	0.411871	1.49093	2.03034	1.22959	0.699813	2.46063	0.514687	0.590136	NA	1.52751
chr3:171965323|171969331	FNDC3B	0.206171	0.375165	0.247979	0.141958	0.501069	0.390428	0.243764	2.03818	1.30825	0.230853	1.78498	0.629593	3.21713	1.51825	0.589268	0.522027	NA	0.40805	1.17508	0.759035	NA	1.75598	0.980162	NA	0.659244	NA	0.272482	0.578334	NA	NA
chr3:171969050|171979873	NA	0	0	0	0	0.0815694	0.0390428	0.0656289	0.431153	0.309848	0.0602225	0.396661	0.0539651	0.357459	0.296243	0.0841811	0.159976	0.250598	0.0416377	0.220327	0	0.0720775	0.19879	0.175029	0.298083	0.0811377	0	0.0706434	0.0826191	0.0426933	0.0996204
chr3:174241203|174271547	NAALADL2	NA	0.0789821	NA	0.0821862	0.104875	NA	0.0750044	0.431153	0.619696	0.230853	0.561937	0.0809477	0.714919	0.185152	0.168362	0.210495	0.536995	0.149896	1.46885	0.297014	0.0617807	0.795161	0.245041	0.409864	0.131849	NA	0.100919	NA	0.136618	0.63093
chr3:178921332|178922376	PIK3CA	0.0343618	0	0.0247979	0	0	0.104114	0.121882	0.0783914	0.309848	0.0501854	0.462771	0.296808	0.397177	0.296243	0.151526	0.193655	0	0.208189	0.440655	0.792037	0.0617807	0.662634	0.420069	0.521646	0.294124	0	0.322941	0.200646	0.12808	0.298861
chr3:179310432|179319578	MRPL47	0.0687236	0	0	0.0523003	0	0.0650713	0	0.156783	0.13771	0.0702595	0.396661	0	0	0.444365	0.0336724	0.101037	0.178998	0.0499653	0.440655	0.231011	0.0411871	0.265054	0.280046	0.372604	0.0405689	0	0.121103	0.0944218	0.0597706	0
chr3:179332759|179336309	NDUFB5	0	0	0	0.0149429	0	0.0390428	0	0.0783914	0.275421	0.0602225	0.264441	0.0539651	0	0.222182	0.0336724	0.0420989	0	0.0333102	0	0	0.0205936	0.265054	0.210035	0.111781	0.0608533	0	0	0.0354082	0.0853865	0
chr3:179481790|179483636	USP13	0.0601332	0.0691094	0.111591	0.0821862	0.268014	0.208228	0.121882	1.05828	0.550841	NA	0.793322	0.143907	1.54899	0.777639	0.252543	0.193655	1.03819	0.458015	0.844588	0.85804	0.123561	0.795161	0.840139	0.409864	0.375262	NA	0.21193	0.200646	0.0853865	0.464895
chr3:180651122|180653019	FXR1	0.0773141	0.0197455	0.0743938	0.0672432	0.151486	0.0910999	0.196887	0.862305	0.447558	0.0903337	NA	0.0539651	0.397177	0.296243	0.235707	0.143136	0.608595	0.091603	0.624261	0.330015	0.092671	0.496975	0.770127	0.521646	0.0709955	NA	0.111011	0.153435	0.145157	0.365275
chr3:180685839|180688943	FXR1	0	0.0789821	0.0247979	0.0448288	0.0349583	0.0260285	0.08438	0.27437	0.103283	0	0.13222	0	0	0.0740608	0.0841811	0	0.322197	0.0333102	0	0.231011	0.092671	0	0.315052	0.111781	0	0	0.0605515	0.0472109	0.0341546	0
chr3:182553823|182554962	ATP11B	0.0429523	0.0592366	0	0.0298859	0.0699166	0	0	0.117587	0.172138	0	0.231386	0	0	0	0.0336724	0.0757781	0	0.0166551	0.0734424	0	0	0	0	0	0	0	0.0605515	0	0	0
chr3:182788787|182789145	MCCC1	NA	NA	0.0371969	0.0448288	0.139833	NA	0.0750044	0.195978	0.13771	0.0802966	NA	0.0269826	0.317742	0.148122	0.0673449	NA	0.322197	0.0416377	0.330491	0.396018	NA	0.298185	0.245041	NA	NA	NA	0.0807353	0.0354082	0.0853865	0.431689
chr3:183361268|183369064	KLHL24	0.601332	0.483766	1.11591	0.635075	1.32842	0.767842	0.693791	2.90048	4.68215	0.672484	3.76828	0.94439	4.01149	2.9254	0.976501	0.858818	2.43438	1.42401	2.97442	4.48821	0.566323	2.98185	4.20069	3.3907	0.943226	NA	1.35232	1.39272	0.700169	2.29127
chr3:183361268|183382827	KLHL24	0.0171809	0	0	0	0.0582639	0.0260285	0.08438	0.235174	0.378703	0	0.363606	0.0809477	0	0.148122	0.109435	0.159976	0.286398	0.174878	0.330491	0.165008	0.102968	0.463844	0.210035	0.260823	0.141991	0	0.131195	0.106225	0.136618	0.166034
chr3:183361268|183390272	KLHL24	0.420932	0.325801	0.706741	0.56036	0.804041	0.663728	0.59066	2.39094	3.3739	0.742744	4.198	1.16924	2.58165	2.51807	0.774466	0.816719	3.68737	1.29077	2.38688	4.22419	0.525136	3.57822	4.65577	2.53371	1.01422	NA	NA	1.2865	0.708708	2.65655
chr3:183368084|183369064	KLHL24	0.231942	0.138219	0.347171	0.141958	0.349583	0.195214	0.243764	0.470348	1.06725	0.612262	0.859433	0.215861	0.714919	1.85152	0.404069	0.40415	1.25299	0.50798	0.954752	2.01309	0.144155	0.861424	1.15519	1.49042	0.882373	NA	1.2514	0.637347	0.324469	0.697343
chr3:183368084|183382827	KLHL24	0.103085	NA	0.0247979	0.0523003	0.139833	0.156171	NA	0.391957	0.13771	0.160593	0.661102	0.10793	NA	0.481395	0.126272	0.126297	0.250598	0.158223	0.771146	0.462021	0.0411871	0.19879	0.490081	0.596167	0.0709955	NA	0.353217	0.247857	0.170773	0.166034
chr3:183368084|183390272	KLHL24	0.206171	0.148092	0.0867928	0.0523003	0.268014	0.845928	0.196887	0.744718	1.27382	0.441631	2.04942	0.332785	1.7873	2.99946	0.808139	0.362051	1.07399	0.524635	1.98295	1.45207	0.0720775	1.09335	1.75029	2.19836	0.669386	NA	1.79636	0.837994	0.529396	0.431689
chr3:18419662|18462483	SATB1	0	0	0	0	0	0.130143	0.0562533	0.117587	0	0.160593	1.45442	0.143907	0.754636	0.296243	0.0589268	0.0336791	0.286398	0.0416377	0.110164	0.297014	0.0617807	0.0993951	0.280046	0.186302	0.0709955	0	0.21193	0.0708164	0.0768479	0
chr3:184566859|184618760	VPS8	0.0171809	0	0.0247979	0.0298859	0	0	0	0	0.13771	0.0501854	0	0	0	0	0.0505087	0.0673583	0	0	0	0	0.0308903	0	0	0	0	0	0	0.0236055	0.025616	0
chr3:184566859|184700882	VPS8	0	0.0691094	0.0495959	0.0149429	0	0	0	0.0783914	0.13771	0	0.165276	0	0	0.111091	0.0589268	0	0	0	0	0	0	0.132527	0	0.111781	0	0	0.0706434	0	0.025616	0
chr3:188123900|188242575	LPP	0	0	0	0	0.0233055	0.0390428	0.103131	0.195978	0.481986	0.0501854	0.793322	0.0539651	0	0	0.0925992	0.101037	0.536995	0.191534	0.146885	0.198009	0.0308903	0.596371	0.210035	0.111781	0.0405689	0	0	0.0944218	0.0426933	0.298861
chr3:189455529|189456563	TP63	0	0	0	0	0.139833	0.0780856	0.08438	0.587935	0.172138	0.0501854	0.429716	0.0989361	0	0.0740608	0.0505087	0.0589385	0.0715994	0.166551	0.403933	0.264012	0	0.463844	0.840139	0	0.152133	0	0.121103	0.106225	0.0683092	0.0996204
chr3:192973440|192981024	HRASLS	NA	0.0493638	NA	0.0523003	0.0932222	NA	0.0468778	0.313566	0.240993	0.0501854	0.198331	0.0629593	0.198589	NA	0.0420906	NA	0.107399	0.0499653	0.220327	0.132006	NA	0.0662634	0.105017	0.0745208	0.0608533	NA	0.100919	0.0472109	0.025616	0.0996204
chr3:195063200|195066046	ACAP2	0.0343618	0	0	0.0373573	0.4195	0.0260285	0	0.352761	0.240993	0	0	0.0539651	0.595766	0	0	0.0505187	0	0	0.110164	0	0	0.0993951	0	0.0745208	0	0	0	0.0944218	0	0
chr3:195101738|195112876	ACAP2	0.0773141	0.0691094	0.0991918	0.112072	0.0815694	0.0520571	0.0937555	0.313566	0.13771	0.0401483	0.231386	0.0539651	NA	0.444365	0.0589268	NA	0.0715994	0.0416377	0.403933	0.363017	NA	0.265054	0.350058	0.149042	NA	NA	NA	NA	0.0170773	NA
chr3:195785155|195787118	TFRC	0	0.118473	0.0371969	0.0672432	0.0466111	0	0.0375022	0.391957	0.240993	0	0	0	0	0	0	0.0168396	0.286398	0.0582928	0.220327	0	0	0	0.245041	0	0.0912799	0	0	0	0	0
chr3:196118684|196129890	UBXN7	1.69232	1.33282	1.43828	1.79315	2.63353	1.69186	2.22201	8.74064	11.2578	2.78027	8.42905	2.50938	14.6558	6.14705	1.78464	2.08811	9.16472	2.90631	8.84981	7.92037	2.01817	11.2979	7.66627	5.06742	4.45243	NA	3.43125	2.76184	1.69919	4.18406
chr3:196817783|196846401	DLG1	0	0	0	0	0	0.156171	0	0.235174	0.172138	0	0.991653	0.27882	0	0.481395	0	0.193655	0.143199	0.216516	0.220327	0.66003	0	0.19879	0.455075	0	0.202844	0	0.0807353	0.0590136	0.0512319	0.0664136
chr3:196831774|196846401	DLG1	0.0343618	NA	0.0619949	0.0149429	NA	0.247271	0.08438	0.352761	0.344276	0.281038	1.05776	0.521663	0.51633	1.03685	0.193617	0.0673583	0.859193	0.50798	0.29377	0.924043	0.0205936	0.463844	0.875145	0.372604	0.253555	NA	0.272482	0.200646	0.162234	0.199241
chr3:197541779|197547301	LRCH3	0.0601332	NA	0.0371969	0.0448288	0.0815694	0.0520571	0.0187511	0.195978	0.13771	0.0702595	0.165276	0.044971	0.119153	NA	0.0252543	NA	0.429596	0.0999305	NA	0.363017	0.0308903	0.530107	NA	0.260823	NA	NA	0.151379	0.0472109	0.0768479	0.265655
chr3:197557641|197566268	LRCH3	0	0	0.0867928	0.0298859	0.0699166	0	0	0	0.309848	0	0.0991653	0.0719535	0	0.259213	0.0420906	0.0252594	0	0.0333102	0	0	0	0.39758	0.140023	0.111781	0	0	0	0.0472109	0.025616	0
chr3:21552353|21553249	ZNF385D	NA	0.0296183	0.0247979	NA	0.0349583	0.0260285	0.0656289	NA	0.206565	0.0301112	0.0991653	NA	NA	NA	0.0252543	0.0420989	0.823393	0.091603	0.146885	0.165008	NA	0.0993951	0.315052	0.0745208	NA	NA	0.0908272	0.0472109	NA	0.0664136
chr3:24338717|24378862	THRB	0.0171809	0	0	0.0971291	0.198097	0	0	0.352761	0	0.0501854	0	0	0	0	0	0	0	0.0333102	0.0734424	0.066003	0	0	0.105017	0.0745208	0	0	0	0.0590136	0	0.0664136
chr3:27173371|27183073	NEK10	0	0.0493638	0.0371969	0	0.0932222	0	0	0	0	0	0	0	0	0	0.0841811	0	0	0	0	0	0	0	0	0	0	0	0	0	0	0
chr3:27424644|27465643	SLC4A7	0	0	0	0	0	0.3644	0.215638	0.940697	0.481986	0.461706	1.58664	0.602611	1.98589	1.55528	0.740794	0.143136	0.680194	1.13255	1.68918	1.61707	0.236826	1.75598	1.92532	1.34137	0.740382	0	0.645882	0.625545	0	1.09582
chr3:28476601|28533664	ZCWPW2	0	0.1086	0	0	0	0.0390428	0.0562533	0.195978	0.275421	0.0301112	0.0991653	0.044971	0.87379	0	0.0925992	0	0	0.166551	0	0.132006	0.0720775	0.265054	0.350058	0.0745208	0.141991	0	0.0504595	0.0708164	0	0
chr3:31617888|31621588	STT3B	0.0429523	0.0789821	0.223181	0.0747147	0.0815694	0.0650713	0.215638	0.235174	0.550841	0.130482	0.727212	0.0989361	0.357459	0.481395	0.0925992	0.151556	0.178998	0.199861	0.440655	0.297014	0.092671	0.629502	0.840139	0.633427	0.162275	NA	0.171562	0.188844	0.0683092	0.332068
chr3:33725851|33738425	CLASP2	0.0171809	0.0493638	0.0619949	0.119544	0.163139	0.0390428	0.103131	0.156783	0.240993	0.150556	0.495827	0.0539651	NA	0.0740608	0.101017	0.0336791	0.393797	0.0749479	0.660982	0.693032	0.0514839	0.695766	0.455075	0.223562	0.162275	NA	0.302757	0.12983	0.0512319	0.199241
chr3:35721279|35732497	ARPP21	0	0	0	0	0	0.156171	0.0750044	0	0	0.110408	0.429716	0.0989361	0.953225	0.296243	0.117854	0.134717	0	0.0749479	0.220327	0	0	0.430712	0.210035	0	0.141991	0	0.0504595	0	0.0597706	0.232448
chr3:37116515|37138151	LRRFIP2	0.0515427	0	0.0247979	0.0448288	0.104875	0	0.112507	0	0.206565	0	0.165276	0.0359768	0	0	0	0	0	0	0.477376	0.165008	0	0.0993951	0	0	0.18256	0	0.0807353	0.0590136	0.0341546	0
chr3:37132958|37138151	LRRFIP2	0.19758	0.306056	0.297575	0.224144	0.512722	0.143157	0.225013	0.979892	2.34108	0.190704	0.727212	0.0269826	0.714919	0.518426	0.286216	0.143136	0.823393	0.0999305	1.17508	0.528024	NA	1.55719	1.08518	0.745208	0.294124	NA	NA	0.271463	0.162234	0.83017
chr3:3819409|3830758	NA	0.0601332	NA	0.0743938	0.0448288	NA	0.0520571	0.0562533	NA	0.0688551	0.0802966	0.396661	0.10793	0.51633	0.185152	0.0505087	0.134717	0.501196	0.0832754	0.257049	0.330015	0.0205936	0.265054	0.280046	0.111781	0.294124	NA	0.272482	0.106225	0.0341546	0.132827
chr3:42260986|42262083	NA	0	0	0.0619949	0	0.0233055	0.104114	0.225013	0.705522	0.240993	0.0401483	0.198331	0.044971	0.635483	0.370304	0.0673449	0.235754	1.71839	0.133241	0.330491	0.132006	0	0.19879	0.315052	0.596167	0.0709955	0	0.111011	0.224252	0.0512319	0
chr3:43341246|43345284	SNRK	0.0773141	0.0789821	0.0495959	0.0373573	0.128181	0.156171	0.0468778	0.391957	0.516414	NA	0.297496	NA	0.436895	0.296243	0.0673449	NA	NA	0.0166551	0.29377	NA	NA	0.496975	NA	0.111781	0.0912799	NA	0.0403676	0.165238	0.025616	0.365275
chr3:47098311|47108608	SETD2	0.0171809	0	0.0371969	0.0448288	0	0.0390428	0	0.666327	0	0	0.264441	0	0	0.111091	0.0589268	0.0926176	0.143199	0.0249826	0.257049	0	0	0	0.105017	0.149042	0.0709955	0	0.0403676	0.0236055	0	0.199241
chr3:47139445|47147610	SETD2	0.0601332	0.197455	0.0371969	0.0298859	0.128181	0.0910999	NA	0.509544	0.585269	0.140519	0.13222	0.10793	NA	0.259213	0.159944	0.117877	0.357997	0.0749479	0.477376	0.165008	0.0411871	0.331317	0.525087	0.298083	0.18256	NA	0.0504595	0.0708164	0.0683092	0.232448
chr3:47466975|47470160	SCAP	0.0429523	0.0888549	0.0495959	0.0597718	0.128181	NA	0.112507	0.391957	0.206565	0.130482	0.628047	0.179884	0.278024	0.518426	0.286216	0.134717	0.536995	0.124913	0.29377	0.198009	NA	0.430712	0.350058	0.298083	0.202844	1.07714	0.201838	0.153435	0.111002	NA
chr3:47762156|47787483	SMARCC1	0.0429523	0	0	0	0.128181	0.0390428	0.121882	0.587935	0.240993	0.0301112	0.264441	0.0539651	0	0.185152	0	0	0	0.108258	0.146885	0.066003	0	0.19879	0	0.111781	0.0202844	0	0.0504595	0.118027	0.0512319	0.199241
chr3:49372453|49373029	USP4	0.0343618	0.0691094	NA	0.0747147	0.0582639	0.0260285	NA	0.195978	NA	0.0401483	0.264441	0.044971	NA	0.222182	0.0841811	0.134717	0.608595	0.0582928	0.0734424	NA	0.0308903	0.331317	0.210035	0.111781	NA	NA	0.0403676	0.0590136	NA	0.132827
chr3:50000009|50012825	RBM6	0.0171809	0.0296183	NA	0.0149429	0.0466111	0.0520571	0.0562533	NA	0.481986	NA	0.165276	0.044971	0.953225	0.148122	0.075763	0.0589385	0.178998	NA	0.220327	NA	NA	0.265054	0.280046	0.0745208	0.152133	NA	0.0605515	0.153435	0.0768479	0.166034
chr3:50004903|50012825	RBM6	NA	NA	0.0371969	0.0224144	0.139833	0.0910999	0.08438	0.391957	0.13771	0.0401483	0.363606	0.0899419	0.357459	0.407335	0.101017	0.168396	0.536995	0.0249826	0.440655	0.198009	0.0823743	0.231922	0.175029	0.186302	0.0608533	NA	0.242206	0.247857	0.0512319	0.298861
chr3:52446827|52448603	PHF7	0.0429523	NA	NA	0.0747147	0.104875	0.221243	NA	0.82311	0.585269	0.110408	0.165276	0.044971	0.635483	NA	0.126272	NA	0.107399	0.174878	0.257049	0.396018	0.102968	0.430712	1.12019	0.484385	0.0304266	NA	0.201838	0.177041	0.119541	0.232448
chr3:56600622|56601081	CCDC66	0.163219	0.0493638	0.0495959	0.0971291	0.221403	0.0520571	0.0281267	0.195978	0.378703	0.0702595	0.330551	0.0539651	0.913507	NA	0.0420906	0.101037	0.214798	0.0333102	0.440655	0.165008	0.0308903	0.19879	0.280046	0.111781	NA	NA	0.161471	0.0590136	0.0512319	NA
chr3:56626998|56628056	CCDC66	0.19758	0.0592366	0.210783	0.141958	0.163139	0.104114	0.300018	1.48944	1.51481	0.260964	0.925543	0.161895	1.86673	0.8517	0.294634	0.488348	0.644395	0.374739	1.57901	0.85804	0.28831	1.15961	1.26021	0.93151	0.223129	NA	0.26239	0.354082	0.281775	0.464895
chr3:56694759|56707753	FAM208A	0.0257714	NA	0.0619949	NA	0.128181	0.0650713	0.0375022	0.235174	0.13771	0.0501854	0.0661102	0.10793	0.476613	0.296243	0.0336724	0.0252594	0.214798	0.0499653	NA	0.297014	NA	0.430712	0.210035	NA	0.192702	NA	0.0706434	NA	NA	0.132827
chr3:57276884|57282379	APPL1	0.128857	0.0592366	0.173586	0.0896576	NA	0.0390428	0.159384	0.666327	0.860689	0.180667	0.495827	0.044971	0.953225	0.333274	0.193617	0.227334	0.322197	0.183206	0.771146	0.264012	0.0514839	0.530107	0.385064	0.670687	0.324551	NA	0.111011	0.177041	0.119541	0.464895
chr3:57276884|57301820	APPL1	0.137447	0.236946	0.210783	0.141958	0.139833	0.2733	0.562533	2.78289	1.82466	0.471743	0.495827	0.17089	2.0256	0.999821	0.547177	0.79988	2.57758	0.433032	1.68918	0.85804	0.226529	1.49093	1.05017	1.52768	0.334693	NA	0.605515	0.708164	0.367162	1.39469
chr3:57875768|57882659	SLMAP	0	0	0	0.0373573	0.186444	0.0650713	0.103131	0.666327	0.0688551	0.0602225	0.165276	0.0809477	0	0.444365	0.101017	0.101037	0.536995	0.0333102	0.220327	0.594027	0.0514839	0	0.105017	0.372604	0	0	0.0706434	0	0.0341546	0
chr3:63898264|63898901	ATXN7	0.0773141	0.0493638	0.12399	0.0523003	0.186444	0.3644	0.25314	1.21507	0.447558	0.180667	1.12387	0.341779	1.66814	1.29606	0.48825	NA	0.859193	0.341429	0.624261	0.363017	0.0617807	1.12648	0.735122	0.521646	0.233271	NA	0.292665	0.318674	0.111002	0.365275
chr3:65415195|65416556	MAGI1	0.0343618	NA	0.161187	0.0971291	0.163139	0.0910999	0.0750044	0.54874	0.413131	0.0802966	0.429716	0.0629593	NA	0.444365	0.101017	0.101037	0.894992	0.0999305	0.771146	0.363017	0.0514839	0.331317	0.420069	0.260823	0.0608533	NA	0.141287	0.106225	0.0512319	0.398482
chr3:65415195|65433732	MAGI1	0	0.0987277	0.0743938	0.0523003	0	0.0650713	0	0.0783914	0	0	0	0.044971	0.0794354	0.111091	0.0925992	0.0589385	0.536995	0	0.220327	0	0	0.165658	0.350058	0.223562	0.0608533	0	0.121103	0.0708164	0	0
chr3:66293627|66313803	SLC25A26	0.0687236	0.227074	0.148788	0.0896576	0.302972	0.0910999	0.112507	0.391957	0.929544	0.24089	0.859433	0.125919	0.357459	0.185152	0.185198	0.101037	0.357997	0.241499	0.807867	0.528024	0.113265	0.795161	0.875145	0.596167	0.314409	NA	0.21193	0.295068	0.196389	0.365275
chr3:67546222|67559327	SUCLG2	0.0687236	0.0691094	0.0371969	0	0	0	0	0	0	0	0.0991653	0.044971	0	0	0	0.0252594	0.214798	0	0	0.165008	0	0.331317	0	0	0	0	0.131195	0.0826191	0.0512319	0
chr3:67797195|67801084	AL832184	0.0859046	0.197455	0.0619949	0.127015	0.396194	0.0780856	0.159384	1.01909	1.06725	0.160593	NA	0.0899419	NA	0.444365	0.109435	0.269433	0.930792	0.158223	0.29377	0.264012	0.133858	0.463844	0.350058	0.260823	NA	NA	0.191746	0.118027	NA	0.199241
chr3:67797195|67818857	NA	0.0257714	0.0592366	0.0247979	0.0747147	0	0.0260285	0	0	0.585269	0.0200742	0.13222	0	0.198589	0	0.0420906	0	0.107399	0	0.0734424	0	0.0205936	0	0	0.186302	0.0405689	0	0.0807353	0.0472109	0	0
chr3:71064700|71102924	FOXP1	0	0	0.0371969	0	0.0699166	0.0390428	0	0.195978	0.13771	0	0.231386	0.10793	0.51633	0	0.101017	0	0.178998	0.0499653	0.550818	0.0990046	0.0308903	0.165658	0	0	0.192702	0	0.0302757	0.0236055	0.0597706	0.332068
chr3:71090479|71102924	FOXP1	0.0343618	0.0592366	0.0495959	NA	NA	0.221243	0.0750044	0.666327	0.344276	0.250927	0.396661	0.17089	0.675201	0.703578	0.218871	0.294693	0.250598	0.216516	0.587539	0.132006	0.133858	0.496975	0.560093	0.447125	0.121707	NA	0.343125	0.236055	0.247621	0.232448
chr3:81627076|81630426	GBE1	0.0343618	0	0.0247979	0	0.0815694	0.0390428	0	0	0.240993	0	0.297496	0.044971	0.595766	0	0.0252543	0.0757781	0	0.0249826	0	0.396018	0	0.165658	0.210035	0.0745208	0.0507111	0	0.131195	0.0472109	0	0
chr3:81627076|81692141	GBE1	0.0343618	0.0296183	0.23558	0.0448288	0.186444	0.0910999	NA	NA	NA	0.0401483	0.198331	0.0809477	0.278024	0.222182	0.109435	0.0757781	0.357997	0.124913	0.220327	0.462021	NA	0.132527	0.245041	0.260823	0.0202844	NA	0.0807353	0.118027	NA	NA
chr3:81691932|81720104	GBE1	0	0	0	0	0	0	0	0.195978	0.309848	0.0401483	0.297496	0.044971	0	0.111091	0.143108	0.0252594	0	0	0.110164	0.231011	0	0.0993951	0.315052	0.298083	0.27384	0	0.100919	0.177041	0	0.132827
chr3:81691932|81754764	GBE1	0.0429523	0	0	0	0.139833	0.117128	0.262515	0	0.240993	0.0602225	0.628047	0.233849	0.754636	0.481395	0.17678	0	0.322197	0.108258	0.440655	1.02305	0	0.231922	0.490081	0	0.486826	0	0.121103	0.200646	0.0939252	0.365275
chr3:8977555|8983488	RAD18	0.0257714	0	0	0.0523003	0.0349583	0	0.0375022	0.470348	0	0	0	0.044971	0.0794354	0	0.0168362	0.0336791	0.429596	0	0.403933	0	0	0.19879	0.175029	0.335344	0	0	0.0504595	0	0	0
chr3:93714718|93722752	ARL13B	0.0773141	0	0.0991918	0	0.0815694	0	0	0.27437	0.309848	0.0602225	0	0	0	0	0.0336724	0.109457	0.250598	0.0333102	0	0.0990046	0	0.19879	0.280046	0.260823	0.152133	0	0	0	0.0597706	0
chr3:98487274|98492827	ST3GAL6	0.0515427	0.0987277	0.0619949	0.0224144	0.104875	0.0910999	0.08438	0.195978	0.275421	0.0200742	0.363606	0.152901	0.317742	0.481395	0.0420906	NA	0.357997	0.124913	0.257049	0.42902	0.0514839	0.0662634	0.315052	0.111781	0.27384	NA	0.302757	0.118027	0.0597706	NA
chr3:99567139|99569914	FILIP1L	0.850455	1.10575	1.1903	0.679904	1.7013	0.819899	1.61259	6.3497	7.26422	1.29478	3.47079	1.05232	6.43427	2.9254	1.19537	2.66065	5.83535	0.532963	5.69179	4.22419	0.967897	6.59321	2.17036	5.47728	1.76475	NA	2.27068	2.36055	0.981945	5.57875
chr4:10099335|10105610	WDR1	0	0.0394911	0.0247979	0	0	0.104114	0	0	0.309848	0.0200742	0.231386	0.044971	0	0.111091	0.0336724	0.143136	0	0	0.146885	0.0990046	0.0308903	0.19879	0.175029	0.0745208	0.0507111	0	0.100919	0.0944218	0.0426933	0.166034
chr4:103446669|103459113	NFKB1	0.0515427	0	0.0495959	0	0.0466111	0.0390428	0	0.195978	0.275421	0.100371	0.264441	0.143907	0	0.259213	0	0	0	0.0832754	0.146885	0.330015	0	0	0.525087	0.298083	0	0	0.0706434	0.118027	0	0
chr4:103647746|103651893	MANBA	0.0429523	NA	0.0247979	NA	0.0932222	0.0520571	0.0375022	0.117587	0.172138	NA	0.462771	0.10793	0.87379	0.370304	0.101017	0.0673583	0.107399	NA	0.330491	NA	NA	0.298185	0.595098	0.298083	0.111564	NA	0.100919	0.0590136	0.025616	0.398482
chr4:106155054|106158508	TET2	0.0515427	0.0296183	0.0619949	0.0747147	0.0815694	0.221243	0.196887	0.744718	NA	0.17063	0.859433	0.242843	0.51633	0.444365	0.260961	0.345211	0.823393	0.133241	0.587539	0.528024	0.113265	0.795161	0.490081	0.856989	0.608533	0.28658	0.272482	0.38949	0.170773	0.564516
chr4:106345353|106377902	PPA2	0.0343618	NA	NA	0.0448288	0.0466111	0.0520571	0.0937555	NA	0.275421	0.0501854	0.330551	0.0629593	NA	0.444365	0.117854	0.134717	0.107399	0.124913	0.29377	0.231011	0.0514839	0.496975	0.140023	0.260823	0.0405689	NA	0.0807353	0.0826191	0.0512319	0.232448
chr4:106367540|106377902	PPA2	0.0515427	0.0592366	0.0247979	0.104601	0.0699166	0.0390428	0.08438	0.862305	0.413131	NA	0.297496	NA	0.397177	0.370304	0.0336724	0.0589385	0.286398	0.116586	0.220327	NA	0.0823743	0.265054	0.385064	0.260823	0.0608533	NA	0.0302757	0.0708164	0.0768479	0.0664136
chr4:107037360|107231155	NA	0	0	0.0495959	0.0448288	0	0	0	0.195978	0.413131	0.0602225	0.165276	0.0269826	0.436895	0.148122	0.109435	0.0841979	0	0.0166551	0.257049	0.132006	0	0.165658	0.385064	0	0.0405689	0	0	0	0.0683092	0.166034
chr4:108866126|108868693	CYP2U1	0.0343618	NA	0.0495959	NA	0.0582639	NA	0.0375022	0.705522	0.0688551	0.100371	0.528882	NA	0.119153	0.185152	0.109435	0.0505187	NA	0.0416377	0.183606	0.132006	0.0514839	0.496975	0.350058	NA	NA	NA	0.111011	0.0590136	0.0341546	NA
chr4:110843315|110866431	EGF	0.0687236	NA	0.0371969	0.141958	0.163139	0.0390428	0.215638	0.195978	0.481986	0.0802966	0.330551	0.143907	NA	NA	0.117854	NA	NA	NA	0.220327	0.396018	0.144155	0.265054	0.0700116	0.260823	NA	NA	0.0504595	0.118027	0.025616	0.332068
chr4:110862102|110866431	EGF	0.326437	0.227074	0.48356	0.313802	0.466111	0.208228	0.50628	2.31255	2.65092	0.451669	0.925543	0.431721	2.26391	0.88873	0.631358	0.40415	2.57758	0.333102	1.54229	1.58407	0.628104	3.37943	1.05017	1.82576	0.557822	NA	0.413768	0.495715	0.290314	1.12903
chr4:110862102|110909865	EGF	0.0773141	NA	0.161187	0.156901	NA	0.143157	0.0375022	0.352761	0.344276	0.200742	0.892488	0.10793	0.595766	0.481395	0.126272	0.252594	0.465396	0.0999305	0.624261	0.627029	0.102968	0.993951	0.350058	0.260823	0.486826	NA	0.171562	0.200646	0.025616	0.232448
chr4:114232411|114296102	ANK2	0	0	0	0	0	0	0.0187511	0.156783	0.103283	0	0.231386	0.044971	0.238306	0.111091	0.0505087	0.0336791	0	0.0166551	0.183606	0.0990046	0.0205936	0.0662634	0	0.186302	0.141991	0	0.0302757	0.0236055	0.0170773	0
chr4:114376882|114421667	CAMK2D	0.128857	0.197455	0.136389	0.149429	NA	0.299328	0.243764	1.09748	1.3771	0.361335	1.09082	0.350773	0.635483	1.03685	0.361979	0.252594	0.859193	0.349757	0.844588	1.25406	NA	1.19274	1.33022	0.819729	0.446257	NA	0.534871	0.531123	0.12808	NA
chr4:114582869|114600652	CAMK2D	0.0515427	NA	NA	0.0224144	0.0815694	0.0780856	0.08438	0.156783	0.309848	0.0702595	0.297496	NA	0.158871	0.148122	0.0505087	0.117877	0.966592	0.0166551	0.330491	0.165008	0.0514839	0.265054	0.105017	NA	0.101422	NA	0.191746	NA	0.0512319	0.0664136
chr4:120160373|120194863	USP53	0.0257714	0	0.0991918	0.0971291	0.163139	0	0.16876	0.470348	0.206565	0.0301112	0	0	0.317742	0.0740608	0.109435	0.0673583	0	0.0166551	0	0	0.0308903	0	0	0.186302	0	0	0	0.0236055	0	0
chr4:120166492|120194863	USP53	0.18899	0.246819	NA	0.104601	0.407847	0.169186	0.187511	1.01909	0.757407	0.391446	0.694157	0.10793	1.90645	0.592487	0.31147	0.488348	0.894992	0.183206	0.734424	1.22106	0.28831	1.68972	0.735122	0.782469	0.141991	NA	0.181654	0.330476	0.290314	1.26186
chr4:120517678|120528452	PDE5A	0	0	0	0	0	0.234257	0.0937555	0.195978	0.13771	0.0602225	1.18998	0.10793	0.754636	0.407335	0.0505087	0.0589385	0	0	0.220327	0	0	0.132527	0.805133	0.596167	0.649102	1.42302	0.201838	0.106225	0.0853865	0.332068
chr4:128590191|128609022	INTU	0.0429523	0.0197455	0.0619949	0.0298859	0	0	0	0	0	0.0401483	0.0661102	0	0.317742	0	0.075763	0.0252594	0.501196	0.0416377	0.110164	0.066003	0	0	0.175029	0.111781	0.0304266	0	0	0.0354082	0	0.199241
chr4:128995615|128999117	LARP1B	0.0257714	NA	0.0247979	0.0298859	0.163139	0.0390428	0.0468778	0.0783914	0.206565	0.0200742	NA	0.0269826	NA	0.222182	0.0168362	0.0589385	0.214798	0.0582928	0.183606	0.198009	0.0205936	0.629502	0.175029	0.149042	0.0507111	NA	0.0403676	0.106225	0.0170773	0.0996204
chr4:129913322|129925031	SCLT1	0.1804	0.0789821	0.12399	0.134486	0.233055	0.208228	0.215638	0.901501	0.413131	0.17063	0.561937	0.188878	0.556048	0.555456	0.0841811	0.0926176	0.787593	NA	0.514097	0.462021	0.0823743	0.894556	0.455075	0.260823	0.212987	NA	0.191746	0.25966	0.213466	0.166034
chr4:139993020|139994721	ELF2	0	0	0	0	0.0582639	0.0390428	0.0937555	0.0783914	0.585269	0.0903337	0.231386	0	0.119153	0.296243	0.126272	0	0.214798	0.0832754	0.367212	0	0.0720775	0.596371	0.175029	0.409864	0.172418	0	0.100919	0.0708164	0.025616	0.132827
chr4:140037803|140060651	ELF2	0.0859046	NA	0.0867928	0.0149429	0.198097	0.0650713	0.08438	NA	0.447558	0.0903337	NA	NA	NA	0.222182	0.13469	0.185235	0.107399	0.0582928	0.550818	0.297014	0.0514839	0.728897	0.315052	0.521646	0.233271	NA	0.0908272	0.200646	0.0512319	0.199241
chr4:140046318|140060651	ELF2	0.36939	0.236946	0.595151	0.298859	0.501069	0.117128	0.496904	1.33265	3.3739	0.311149	1.09082	0.404739	1.23125	1.51825	0.412487	0.151556	0.823393	0.391395	1.83606	1.35306	0.339794	3.51196	1.40023	0.633427	0.446257	NA	0.42386	0.472109	0.401317	0.863377
chr4:140058784|140060651	ELF2	0.103085	0.0691094	0.0371969	0.0597718	0.0815694	0.0780856	0.0468778	0.509544	0.481986	0.100371	0.330551	0.0899419	NA	0.370304	0.075763	NA	0.393797	NA	0.29377	0.0990046	0.092671	0.828292	0.560093	0.409864	0.0202844	NA	NA	0.0826191	0.0853865	0.332068
chr4:144336630|144361535	GAB1	NA	0.0592366	0.0743938	0.0224144	NA	0.0390428	NA	0.0783914	0.172138	0.0301112	0.363606	0.0809477	NA	0.407335	0.0841811	0.0505187	0.286398	NA	0.257049	0.231011	0.0205936	0.265054	NA	0.186302	0.111564	NA	0.0605515	0.0472109	0.0939252	0.132827
chr4:144336630|144387378	GAB1	0.0171809	0	0	0	0	0.0390428	0	0	0.0688551	0	0.330551	0.0269826	0.238306	0.185152	0.0505087	0.0336791	0	0.0333102	0.0734424	0.198009	0	0.364449	0	0.223562	0.0304266	0	0.0504595	0.0472109	0.0426933	0
chr4:144359152|144361535	GAB1	0.0171809	0.0394911	NA	0.0821862	0.116528	0.195214	0.271891	0.587935	0.344276	0.190704	0.628047	0.0899419	0.556048	0.666547	0.353561	0.134717	0.286398	0.158223	0.697703	0.231011	0.0720775	0.927688	0.525087	0.596167	0.152133	NA	0.181654	0.200646	0.222005	0.332068
chr4:144464662|144465125	SMARCA5	1.06522	1.22422	1.67386	1.47188	3.22782	3.07137	2.64391	12.4642	20.1401	3.87431	14.7426	2.65329	18.5879	11.2202	3.9986	3.65419	9.34372	2.99792	11.4203	8.15138	1.43125	15.9695	10.1167	7.56386	3.74248	2.72745	4.20833	5.44106	2.22005	7.67077
chr4:146435590|146436165	SMAD1	0.0171809	NA	0.0495959	0.0523003	0.0466111	0.0650713	NA	0.0783914	0.378703	0.0301112	NA	NA	0.158871	0.148122	0.0589268	0.0336791	0.214798	0.0166551	0.183606	0.165008	NA	0.563239	NA	0.149042	NA	NA	0.0504595	0.165238	0.025616	0.298861
chr4:146767108|146770713	ZNF827	0.0257714	0	0	0.0224144	0.128181	0	0.0375022	0	0.172138	0	0	0.0539651	0.198589	0.111091	0.126272	0.0336791	0	0.199861	0	0.231011	0	0.19879	0	0.111781	0.0912799	0	0.0706434	0	0	0.0664136
chr4:148775827|148803083	ARHGAP10	0.0171809	0	0	0	0	0	0.0750044	0.27437	0	0.0702595	0.528882	0.0809477	0	0.444365	0.075763	0.168396	0.322197	0.124913	0.403933	0.198009	0.0411871	0.0993951	0.210035	0.149042	0.0405689	0	0.131195	0.12983	0.0939252	0.232448
chr4:148778704|148803083	ARHGAP10	0.128857	0.167837	0.148788	0.134486	0.442805	0.3644	0.684415	1.99898	1.58367	0.491817	3.60301	0.72853	2.0256	2.18479	0.521923	0.900917	2.04058	0.716169	2.38688	1.32006	0.298607	2.48488	2.10035	1.52768	0.841804	NA	0.756893	0.849796	0.409855	1.66034
chr4:148785997|148803083	ARHGAP10	0	0	0	0	0	0.0260285	0.0468778	0	0.13771	0.100371	0.462771	0.152901	0	0.333274	0.0589268	0.0673583	0.178998	0.091603	0.29377	0.132006	0.0411871	0.596371	0.245041	0.0745208	0.0709955	0	0.171562	0.141633	0.0939252	0.298861
chr4:148800383|148803083	ARHGAP10	0.0171809	0.0987277	0	0.0373573	0.0582639	0	0.178135	0.156783	0.13771	0	0.264441	0	0	0.222182	0.0336724	0.101037	0.357997	0	0	0	0	0.231922	0.0700116	0	0	0	0.0201838	0	0	0
chr4:148860976|148876525	ARHGAP10	0.094495	0.167837	0.0495959	0.0224144	0.0699166	0.143157	0.271891	0.391957	0.344276	0.0702595	0.594992	0.0539651	0.913507	0.407335	0.143108	0.159976	0.357997	0.166551	0.403933	NA	0.0411871	0.430712	0.280046	0.298083	0.121707	NA	0.141287	0.0826191	0.0597706	NA
chr4:148860976|148887990	ARHGAP10	0	0	0	0	0.0815694	0.0780856	0.112507	0	0.309848	0.140519	0.793322	0.0899419	0.198589	0.407335	0.0841811	0.185235	0	0.091603	0.514097	0.165008	0	0.563239	0.490081	0.372604	0.0304266	0	0.171562	0.118027	0.0853865	0.298861
chr4:148867768|148887990	ARHGAP10	0	0	0	0	0	0	0.0750044	0.195978	0.172138	0.0702595	0.297496	0.0719535	0	0.333274	0	0.0505187	0.429596	0.0499653	0.220327	0	0.0205936	0.19879	0.315052	0	0.101422	0	0.151379	0	0.0683092	0.0664136
chr4:15054038|15055841	CPEB2	NA	NA	0.0619949	0.0597718	0.0582639	0.0780856	0.0750044	0.156783	0.206565	0.0802966	0.330551	0.0899419	NA	0.0740608	NA	0.0926176	0.286398	0.0249826	0.183606	0.264012	0.0617807	NA	NA	NA	NA	NA	0.100919	0.283265	0.025616	NA
chr4:152403676|152510078	FAM160A1	0	0	0	0	0	0.0260285	0.0468778	0.156783	0.13771	0.0401483	0	0.0809477	0	0	0.0673449	0	0.0715994	0.0166551	0.330491	0.132006	0	0.132527	0.0700116	0.0745208	0.0811377	0	0.0504595	0.0708164	0.0170773	0
chr4:153332455|153333681	FBXW7	0.128857	0.0592366	0.247979	0.209201	0.722472	0.234257	0.318769	1.13668	0.9984	0.41152	1.45442	0.332785	2.97883	1.07388	0.361979	0.328372	0.572795	0.358084	1.24852	2.01309	0.298607	1.65658	1.43524	0.633427	0.172418	NA	0.666066	0.330476	0.273237	0.896584
chr4:156617908|156643344	GUCY1A3	0	0.0789821	0.0371969	0	0.0466111	0	0	0	0.13771	0	0.264441	0	0	0	0	0	0	0	0	0	0	0	0	0.0745208	0	0	0.0403676	0	0	0
chr4:160159961|160162520	NA	0.0257714	0.0394911	0.0495959	0.0224144	0.256361	0.260285	0.121882	1.803	1.10168	0.140519	1.42137	0.305803	0.635483	1.11091	0.218871	0.0841979	0.429596	0.333102	1.10164	2.1451	0.0617807	2.88246	1.2252	0.856989	0.385404	NA	0.333033	0.283265	NA	NA
chr4:160159961|160164943	NA	0.0171809	0.128346	0.0371969	NA	0.0233055	0.0650713	0.0750044	0.744718	0.550841	0.160593	0.528882	0.233849	0.556048	0.222182	0.159944	0.126297	0.429596	0.291464	0.771146	1.02305	0.0411871	1.12648	0.420069	0.558906	0.263698	0.800447	0.151379	0.165238	0.145157	0.0996204
chr4:169432574|169433563	PALLD	0.0859046	0.1086	0.148788	0.0971291	0.186444	0.0390428	0.0562533	0.979892	0.619696	0.0802966	0.495827	0.116924	0.953225	0.518426	0.303052	0.185235	0.930792	0.199861	0.440655	0.231011	0.102968	0.993951	0.875145	0.745208	0.263698	NA	0.383493	0.106225	0.145157	0.166034
chr4:170501993|170511960	NEK1	0	0.0296183	0	0	0.0466111	0.0650713	0.0468778	0.0783914	0	0.0702595	0.264441	0.0629593	0.278024	0.148122	0.0252543	0.0757781	0	0.0249826	0	0.132006	0	0.0662634	0.245041	0.149042	0	0	0.0201838	0.0590136	0	0
chr4:175219117|175252913	NA	0	0.0789821	0	0	0.0466111	0	0.225013	0.431153	0.688551	0.0802966	0.198331	0.125919	0.317742	0.111091	0.109435	0.126297	0.536995	0.0333102	0.367212	0.165008	0.0308903	0.530107	0.245041	0.149042	0.141991	0	0	0.177041	0.162234	0.199241
chr4:17629629|17633596	NA	0.0257714	NA	0.0867928	0.0149429	NA	0.0390428	0.187511	NA	0.0688551	NA	0.0661102	0.0989361	0.0794354	0.111091	0.0925992	NA	0.107399	NA	0.146885	0.066003	0.0720775	0.331317	NA	0.149042	0.141991	NA	0.0605515	0.0590136	0.0341546	0.0664136
chr4:17961888|17974508	LCORL	0	0.0888549	0	0.0821862	0.151486	0	0.0281267	0	0	0	0	0	0	0	0.0252543	0	0	0	0	0	0	0.165658	0	0	0	0	0	0.0472109	0.0426933	0
chr4:17963526|17974508	LCORL	NA	0.0493638	NA	0.0821862	0.163139	0.0390428	0.16876	0.627131	0.860689	0.210779	0.561937	0.0359768	0.119153	0.185152	0.0336724	0.0505187	0.393797	0.158223	0.403933	0.495023	0.113265	0.39758	0.385064	0.260823	0.141991	NA	0.0908272	0.306871	0.0683092	0.431689
chr4:185580494|185599548	PRIMPOL	0	0.0493638	0	0.0224144	0	0.0260285	0	0	0.206565	0.0301112	0	0.0359768	0.119153	0.111091	0.0252543	0.0841979	0	0.0416377	0.0734424	0.165008	0.0411871	0.231922	0.140023	0.0745208	0.0912799	0	0.111011	0.0590136	0.0768479	0
chr4:186444516|186446325	PDLIM3	0.0859046	0.207328	0.0247979	0.642546	0.20975	0.637699	0.365646	1.25426	0.344276	0.351298	0.694157	0.332785	4.72641	0.518426	1.46475	1.41452	1.64679	0.40805	0.697703	0.726034	0.25742	1.59032	0.945156	0.596167	NA	NA	1.36241	0.165238	0.119541	0.265655
chr4:187627717|187630999	FAT1	0	0	0	0.0298859	0	0.286314	0.478153	0.587935	0.481986	0.150556	1.45442	0.503675	0.198589	0.481395	0.151526	0.0926176	0.680194	0.241499	0.954752	0.693032	0.0308903	2.18669	1.05017	0.558906	0.486826	0	0.343125	0.118027	0.145157	0.73055
chr4:25334805|25335610	ZCCHC4	0.0601332	NA	0.223181	0.0896576	0.198097	0.1822	0.25314	1.17587	0.309848	0.260964	0.528882	0.044971	1.31068	0.481395	0.17678	0.252594	0.787593	0.424705	1.28524	0.990046	0.144155	1.29214	NA	0.745208	0.253555	NA	0.464228	0.25966	NA	0.83017
chr4:25351114|25366127	ZCCHC4	0.489656	0.128346	0.173586	0.141958	0.233055	0.0910999	0.375022	1.01909	0.378703	0.301112	0.859433	0.143907	NA	0.370304	0.101017	NA	0.930792	0.258154	0.587539	0.561026	0.185342	0.960819	0.490081	0.89425	0.152133	NA	0.21193	NA	0.136618	0.431689
chr4:2664565|2674099	FAM193A	0	0.0987277	0.0371969	0	0.0582639	0	0	0.509544	0	0	0	0.0269826	0	0	0	0	0	0	0	0	0.0308903	0	0	0.111781	0	0	0	0	0	0
chr4:3088666|3109150	HTT	0	0	0.0867928	0	0.0233055	0.195214	0.206262	0.391957	0	0.120445	0.793322	0.143907	0.158871	0.962791	0.193617	0.168396	0.143199	0.191534	0.183606	0.297014	0.0308903	0.563239	0.315052	0.298083	0.476684	0	0.252298	0.141633	0.0597706	0.265655
chr4:336081|338219	ZNF141	0	0	0	0	0	0.0390428	0.0562533	0.0783914	0.240993	0.0401483	0.165276	0	0	0.148122	0.0841811	0.0926176	0.322197	0.0499653	0.110164	0.0990046	0.0514839	0.165658	0.420069	0.298083	0	0	0.0302757	0.0944218	0.0170773	0.199241
chr4:37633007|37640126	RELL1	0.266304	0.503511	0.520757	0.239087	0.920569	1.23636	0.92818	1.76381	5.61169	1.48549	2.37997	0.899419	8.61874	1.74043	1.72571	0.766201	4.43916	0.799444	4.77376	2.04609	0.885523	2.81619	7.14118	5.21646	1.06493	0.23717	1.31195	1.84123	0.785556	2.19165
chr4:38091553|38104778	TBC1D1	0.19758	0.315929	0.185985	0.134486	0.361236	0.0910999	0.159384	0.705522	0.860689	0.210779	0.198331	0.0899419	0.357459	0.185152	0.286216	0.126297	0.286398	0.0666204	0.844588	0.264012	0.0308903	NA	0.840139	0.633427	0.121707	NA	0.0403676	0.25966	0.136618	0.796964
chr4:39328183|39329376	RFC1	0.0257714	0.0789821	0	0.0298859	0.0233055	0	0.0656289	0.117587	0.13771	0.0301112	0	0	0	0.0740608	0.0336724	0	0.178998	0	0	0	0.0205936	0.19879	0.140023	0.186302	0	0	0	0.153435	0	0.0996204
chr4:39739040|39776553	UBE2K	0.18899	0.128346	0.247979	0.0672432	0.244708	0.169186	0.4219	0.54874	1.48039	0.301112	1.65276	0.314797	0.794354	0.703578	0.345143	0.261013	1.82578	0.499653	1.39541	1.02305	0.185342	1.42466	1.1902	0.89425	1.07507	NA	0.383493	0.377687	0.145157	0.332068
chr4:40936473|40947087	APBB2	0	0	0	0.0896576	0	0.0650713	0.0375022	0.470348	0.378703	0	0.0661102	0.044971	0.119153	0.0740608	0.13469	0	0.501196	0.116586	0.220327	0.330015	0.0308903	0.231922	0	0.260823	0	0	0	0.0590136	0.0512319	0
chr4:42505467|42526864	ATP8A1	0.0171809	0	0	0.0224144	0	0.0390428	0.131258	0.0783914	0.826262	0.0301112	0.231386	0	0.595766	0.259213	0.0841811	0.0841979	0.572795	0	0.844588	0	0	0.19879	0.280046	0.223562	0.243413	0	0.0706434	0.0590136	0.0597706	0.298861
chr4:42505467|42546003	ATP8A1	0	0.17771	0	0	0	0.0910999	0.0750044	0.117587	0.791834	0.160593	0.528882	0.0179884	0.754636	0.185152	0.210453	0.202075	0.751794	0.308119	0.367212	0.264012	0.0308903	0.298185	0.805133	0.335344	0.0405689	0	0.0504595	0.25966	0.0853865	0.132827
chr4:4650704|4651269	LOC100507266	0.0343618	NA	0.0619949	NA	0.0466111	NA	0.08438	NA	NA	NA	0.165276	0.0539651	0.476613	0.148122	0.13469	NA	0.322197	0.124913	0.257049	0.0990046	NA	0.39758	0.315052	0.149042	0.0811377	NA	0.0504595	0.0708164	0.0853865	NA
chr4:48022525|48027182	NIPAL1	NA	0.0493638	0.0247979	0.0149429	NA	NA	0.0562533	0.235174	0.240993	NA	0.264441	0.0179884	0.556048	0.111091	0.0925992	0.101037	0.0715994	0.133241	NA	0.198009	0.0205936	0.165658	0.245041	NA	0.101422	NA	NA	0.0354082	NA	0.0664136
chr4:48371866|48385801	SLAIN2	0.0171809	NA	0.0495959	NA	0.0815694	0.0910999	0.131258	0.54874	0.275421	0.24089	0.594992	0.215861	0.51633	0.333274	0.0589268	0.269433	0.214798	0.116586	0.550818	0.528024	0.0514839	0.39758	0.350058	0.335344	0.192702	NA	0.252298	0.224252	0.0853865	0.232448
chr4:52729603|52744020	DCUN1D4	0.0257714	NA	0.136389	0.0597718	0.20975	0.0520571	0.103131	0.352761	0.516414	0.0602225	0.165276	0.10793	NA	0.592487	0.0841811	0.0841979	1.39619	0.0832754	0.146885	0.198009	0.0308903	0.165658	0.350058	0.223562	0.152133	NA	0.0807353	0.0472109	0.0426933	0.132827
chr4:52729603|52758017	DCUN1D4	0.0515427	NA	NA	0.127015	0.0932222	0.143157	0.0937555	0.391957	0.791834	0.120445	0.363606	0.143907	0.87379	0.185152	0.0925992	NA	0.393797	0.174878	0.660982	0.198009	0.154452	NA	0.315052	0.596167	0.0811377	NA	NA	NA	0.102464	0.232448
chr4:54280782|54294350	FIP1L1	0.0343618	0.0691094	0.111591	0.0523003	0.186444	0.0390428	0.0750044	0.391957	0.309848	0.120445	0.165276	0.10793	0.714919	0.444365	0.0925992	0.0757781	0.178998	0.0749479	0.29377	0.198009	0.0720775	0.430712	NA	0.260823	0.0405689	NA	0.131195	0.0708164	0.0426933	0.132827
chr4:54439790|54457682	LNX1	0.0343618	0	0.0867928	0	0.0582639	0.0260285	0	0.235174	0	0	0.13222	0.0269826	0	0.0740608	0	0	0	0	0.0734424	0	0	0	0	0	0	0	0	0	0	0.0996204
chr4:56277781|56284152	TMEM165	0	0	0.148788	0	0	0	0.112507	0.705522	0.654124	0.140519	1.18998	0.143907	0.397177	0.666547	0.13469	0.269433	0.608595	0.208189	0.514097	0.42902	0	0.861424	1.64527	0.484385	0.557822	0	0.131195	0.330476	0.0939252	0.431689
chr4:65155428|65180481	TECRL	0.094495	NA	NA	0.0373573	0.198097	0.130143	0.0562533	0.117587	0.791834	NA	0.363606	NA	0.794354	0.296243	0.210453	0.0841979	0.393797	0.0999305	0.403933	0.396018	0.113265	0.695766	0.630104	0.223562	NA	NA	0.0605515	0.354082	0.0683092	0.265655
chr4:73950966|73958017	ANKRD17	0.0343618	NA	0.0247979	0.0821862	0.0349583	0.117128	0.0656289	0.313566	0.654124	0.0200742	0.264441	0.0629593	0.675201	0.444365	0.0420906	0.202075	0.930792	0.0249826	0.330491	0.231011	0.164749	0.463844	0.140023	0.186302	NA	NA	0.141287	0.153435	0.0512319	0.63093
chr4:73956384|73958017	ANKRD17	0.0429523	NA	0.0991918	NA	0.0349583	0.169186	0.121882	0.195978	0.240993	0.150556	0.495827	0.134913	0.556048	0.407335	0.17678	0.244174	0.501196	0.0832754	0.477376	NA	NA	0.430712	0.455075	0.372604	0.0405689	NA	0.302757	0.165238	0.0683092	0.697343
chr4:77002977|77003688	ART3	NA	0.1086	0.0619949	0.104601	0.0932222	0.0780856	0.187511	0.744718	1.72138	0.200742	0.661102	0.359768	1.42984	0.88873	0.328306	0.40415	0.465396	0.399722	1.32196	0.396018	0.102968	2.18669	0.805133	0.484385	0.131849	NA	0.524779	0.495715	0.102464	1.22865
chr4:77045802|77065626	NUP54	NA	0.0394911	0.0991918	0.0149429	NA	0.0650713	0.0281267	0.117587	0.309848	0.100371	0.793322	0.125919	0.556048	0.259213	0.143108	0.109457	NA	0.0666204	0.403933	NA	NA	0.728897	0.280046	0.447125	0.18256	NA	0.0908272	0.153435	0.0939252	0.464895
chr4:77055328|77065626	NUP54	0.094495	0.0789821	0.161187	0.0896576	0.279667	0.351385	0.393773	1.29346	0.757407	0.271001	1.85109	0.404739	1.46956	1.14794	0.286216	0.505187	1.64679	0.47467	1.7259	1.32006	0.216232	2.31922	0.945156	1.26685	0.740382	NA	0.787169	0.590136	0.290314	0.498102
chr4:77065302|77065626	NUP54	0	0	0	0.171844	0.268014	0.0650713	0.0562533	0.744718	0.722979	0.0602225	0.462771	0.0809477	0	0.444365	0.143108	0	0.286398	0.133241	1.24852	0.297014	0.0720775	1.02708	0.210035	0.707948	0.121707	0	0.121103	0.212449	0.111002	0.199241
chr4:78694235|78697546	CNOT6L	0.0515427	0.0296183	NA	0.0448288	0.104875	0.104114	0.103131	0.313566	0.516414	NA	0.628047	0.0899419	0.317742	0.259213	NA	0.0673583	0.178998	0.0582928	0.29377	0.561026	0.0205936	NA	0.455075	0.223562	NA	NA	0.171562	0.0472109	0.0341546	NA
chr4:83799883|83803093	SEC31A	0.0343618	0.0493638	0.111591	0.0523003	0.116528	0.117128	0.0656289	0.235174	1.06725	0.0401483	0.396661	0.0269826	0.556048	0.518426	0.0925992	0.159976	0.465396	0.258154	0.257049	0.528024	0.0720775	0.364449	0.525087	0.409864	0.162275	NA	0.111011	0.212449	0.0768479	0.166034
chr4:87967318|87968746	AFF1	0.154628	0.167837	0.12399	0.20173	0.279667	0.533585	0.375022	1.01909	1.44596	0.431594	1.9172	0.314797	2.74052	1.07388	0.48825	0.505187	1.25299	0.308119	1.50557	0.990046	NA	1.52406	1.75029	1.52768	0.375262	0.424929	0.645882	0.507517	0.392778	NA
chr4:88116476|88116842	KLHL8	0.274895	0.345547	0.557954	0.179315	0.62925	0.260285	0.534406	1.76381	2.13451	0.321187	1.25609	0.17089	4.09092	0.92576	0.521923	0.547286	1.28879	0.174878	1.9095	1.68308	0.556026	2.55114	2.20536	1.67672	0.54768	NA	0.373401	0.660953	0.367162	1.39469
chr4:905461|907456	GAK	NA	0.118473	0.0867928	NA	0.128181	0.0390428	0.0562533	0.470348	0.309848	NA	0.165276	NA	0.357459	NA	0.0252543	0.0589385	0.286398	0.0333102	0.110164	0.132006	0.0308903	0.132527	0.210035	NA	0.0608533	NA	0.0201838	0.0590136	NA	NA
chr4:95494502|95507595	PDLIM5	0.0773141	0.0888549	0.148788	NA	0.0932222	0.1822	0.0656289	0.470348	0.688551	0.140519	1.12387	0.296808	1.46956	0.703578	0.185198	0.252594	1.14559	NA	0.257049	0.825038	0.0617807	0.39758	0.66511	0.260823	0.375262	NA	0.26239	0.177041	0.136618	0.498102
chr5:102432245|102433485	GIN1	0	0	0.0743938	0	0.104875	0.0780856	0.0656289	0.235174	0.516414	0.0301112	0.0991653	0.0359768	0.675201	0.185152	0.101017	0.117877	0	0.091603	0.257049	0	0.0514839	0.19879	0.385064	0.335344	0	0	0.131195	0.12983	0.0939252	0.0996204
chr5:10415600|10417516	2018-03-06	0.0429523	0.0592366	0.0619949	0.0448288	0.0699166	0.0650713	0.140633	0.744718	0.13771	0.120445	1.09082	0.0989361	0.198589	0.777639	0.0925992	0.109457	0.823393	0.174878	0.29377	0.693032	0.0720775	0.828292	0.630104	0.447125	0.436115	NA	0.201838	0.165238	0.12808	NA
chr5:107521818|107684231	FBXL17	NA	NA	0.0495959	0.0523003	0.0932222	0.0390428	0.08438	0.235174	0.275421	0.110408	NA	0.0359768	NA	0.370304	0.0168362	0.143136	0.178998	0.108258	0.110164	0.231011	NA	0.165658	0.245041	0.223562	NA	NA	0.121103	0.0826191	0.0426933	NA
chr5:107684100|107703654	FBXL17	0	0	0.0495959	0	0	0.117128	0.215638	0.235174	0.447558	0.130482	0.495827	0.17089	0	0.407335	0.227289	0.0841979	0.178998	0.183206	0.514097	0	0.0205936	0.231922	0.945156	0.484385	0.354978	0	0.222022	0.165238	0.111002	0.564516
chr5:109049221|109051965	MAN2A1	0.0515427	0.0691094	0.0867928	0.0523003	0.139833	0.169186	0.159384	0.705522	0.240993	0.17063	0.958598	0.152901	NA	0.333274	0.168362	0.168396	0.214798	NA	0.697703	0.792037	0.123561	0.298185	0.210035	0.372604	0.192702	NA	0.292665	0.271463	0.222005	0.265655
chr5:109049221|109065214	MAN2A1	0.0429523	NA	NA	0.0373573	0.139833	0.0650713	0.08438	0.156783	0.688551	0.110408	0.727212	0.0809477	0.158871	0.370304	0.101017	NA	0.429596	0.124913	0.550818	0.231011	0.102968	0.265054	0.245041	0.335344	0.152133	0.3854	0.21193	0.0826191	0.119541	0.0996204
chr5:113740135|113740553	KCNN2	0.128857	0.266565	0.111591	0.0448288	0.0699166	0.0260285	0.468778	1.45024	0.688551	0.0401483	1.25609	0.593617	1.07238	2.22182	0.202035	0.202075	0.608595	0.707841	1.28524	0.825038	0.092671	1.02708	0.630104	1.08055	0.96351	NA	0.47432	0.224252	0.119541	0.265655
chr5:122881111|122893258	CSNK1G3	0.214761	0.236946	0.334772	0.231616	0.279667	0.156171	0.318769	1.05828	2.03123	0.461706	0.826378	0.242843	0.317742	0.592487	0.244125	0.185235	1.00239	0.341429	0.991473	0.42902	0.185342	0.728897	0.490081	0.968771	0.233271	NA	0.292665	0.38949	0.0939252	0.464895
chr5:124036707|124036962	ZNF608	0	0	0	0	0	0.0780856	0.0187511	0.352761	0.206565	0.0903337	0.363606	0.0359768	0	0.185152	0.101017	0.0589385	0.214798	0.0749479	0.183606	0.66003	0.0514839	0	0.315052	0	0.0202844	0	0.151379	0.0590136	0.0768479	0.166034
chr5:127474289|127488497	SLC12A2	0.154628	0.148092	0.0743938	0.0747147	0.20975	NA	0.206262	1.21507	0.791834	0.110408	0.363606	0.0899419	NA	0.481395	0.101017	0.244174	0.859193	0.191534	0.844588	0.0990046	0.226529	0.795161	0.140023	0.819729	0.121707	3.854	0.181654	0.200646	NA	0.265655
chr5:132426885|132428481	HSPA4	0	0	0.0867928	0	0.0582639	0	0.159384	0.27437	0	0.17063	0.264441	0.0629593	0	0.185152	0.0252543	0.0252594	0.322197	0.0249826	0.146885	0.132006	0.0514839	0.132527	0.350058	0.447125	0.0811377	0	0.0504595	0.0354082	0.0341546	0
chr5:133534777|133541822	CTD-2410N18.4	0	0	0	0	0.0699166	0.0650713	0	0.195978	0.103283	0.0200742	0.165276	0.0629593	0	0.0740608	0.117854	0	0	0.0333102	0.29377	0.462021	0.0205936	0.0662634	0.245041	0	0.131849	0	0.0605515	0.0354082	0.0426933	0
chr5:134002513|134007576	SEC24A	0.0171809	0.0197455	0	0	0	0.0260285	0	0.195978	0.103283	0	0.198331	0.0539651	0.158871	0.148122	0.0168362	0	0.107399	0.141568	0.146885	0.132006	0.0308903	0.265054	0.140023	0.111781	0.111564	0	0.0605515	0	0	0
chr5:134076753|134079742	CAMLG	0.0429523	0.0296183	0.0371969	0.0224144	0.128181	0.0650713	0.121882	0.587935	0.240993	0.200742	0.198331	0.125919	0.278024	0.296243	0.0673449	0.101037	NA	0.0416377	0.220327	0.330015	0.0823743	0.496975	0.770127	0.223562	0.121707	NA	0.151379	0.0354082	0.0939252	0.332068
chr5:135483521|135489852	SMAD5	NA	0.0493638	0.0495959	0.0747147	NA	0.0780856	0.0468778	0.195978	0.585269	0.0903337	0.561937	NA	0.87379	NA	0.126272	0.0673583	0.107399	0.149896	0.220327	NA	0.0411871	0.430712	0.280046	0.0745208	0.0709955	NA	0.141287	0.0590136	0.102464	NA
chr5:135489281|135489852	SMAD5	0.0515427	0.1086	0.0743938	0.0821862	0.104875	0.117128	0.103131	0.744718	0.344276	0.110408	0.396661	0.125919	0.357459	0.333274	0.159944	0.235754	0.357997	NA	0.660982	0.66003	0.0823743	0.39758	0.455075	0.372604	0.162275	4.45681	0.181654	0.177041	0.0939252	0.265655
chr5:137150022|137159149	NA	0	0	0	0	0	0.0910999	0.0281267	0.391957	0.481986	0.0401483	0.925543	0.0629593	0.397177	0.111091	0.075763	0	0	0.0333102	0.29377	0.462021	0.0411871	0.39758	0.350058	0.409864	0.385404	0.434811	0.0908272	0.177041	0.136618	0.166034
chr5:137216505|137219280	MYOT	0	0	0.0371969	0	0	0.0390428	0.103131	0.117587	0	0.120445	0.165276	0.044971	0.198589	0	0.0336724	0.168396	0.178998	0.0582928	0.110164	0.066003	0.0514839	0.463844	0	0.149042	0.0811377	0	0.111011	0.0472109	0.0683092	0.0996204
chr5:137219073|137219280	MYOT	0.74737	1.82646	1.84745	1.02359	2.14411	2.52477	2.9908	17.8732	9.08888	1.36504	2.80968	0.602611	8.301	5.88784	3.14837	2.467	12.0287	2.83969	7.63801	6.27029	1.09146	8.051	10.1167	8.34633	1.95745	0.780683	1.55415	3.96572	1.74188	4.44971
chr5:137320946|137324004	FAM13B	0.214761	0.236946	0.595151	0.231616	0.4195	0.195214	0.365646	0.940697	0.791834	0.190704	0.727212	0.305803	1.15181	0.88873	0.159944	0.429409	1.14559	0.50798	0.624261	0.792037	0.216232	1.59032	0.770127	0.633427	0.344835	NA	0.232114	0.25966	0.222005	0.431689
chr5:137320946|137328568	NA	0	0.0394911	0.0371969	0	0.0699166	0	0.0281267	0	0.172138	0	0	0.044971	0	0.0740608	0	0.0673583	0	0	0	0	0.0308903	0	0	0.111781	0	0	0.0302757	0	0	0
chr5:138145727|138163407	CTNNA1	0	0	0.0371969	0	0.0233055	0	0.112507	0.195978	0	0.0200742	0.165276	0.0539651	0.238306	0.111091	0.0420906	0.0168396	0	0.0832754	0.183606	0	0	0.0993951	0.140023	0	0.0405689	0	0.0908272	0.0354082	0.0341546	0
chr5:138614016|138614818	MATR3	0.0515427	0.0296183	NA	0.0448288	NA	0.104114	0.0937555	0.313566	0.378703	0.100371	0.165276	0.0989361	0.278024	0.333274	0.0925992	0.134717	0.250598	0.133241	0.29377	0.495023	0.0514839	0.331317	0.420069	0.372604	0.243413	NA	0.161471	0.0944218	0.0512319	0.0996204
chr5:138699448|138700432	PAIP2	0.0687236	NA	NA	0.0224144	0.116528	0.117128	NA	0.195978	0.619696	0.160593	0.594992	0.0539651	NA	0.296243	0.0925992	NA	NA	0.0666204	0.146885	NA	0.0205936	0.231922	NA	0.298083	0.131849	NA	0.0706434	0.0590136	0.0683092	NA
chr5:138979957|138994551	UBE2D2	0.1804	0.197455	0.0991918	0.119544	0.396194	0.117128	0.206262	0.587935	1.13611	0.100371	0.462771	0.0719535	1.1121	0.555456	0.0841811	0.0673583	0.178998	0.216516	0.29377	0.495023	0.092671	1.02708	0.455075	0.521646	0.152133	NA	0.100919	0.224252	0.162234	0.166034
chr5:138979957|139003046	UBE2D2	0.0687236	0.0197455	NA	0.0523003	0.0815694	0.0780856	0.103131	0.156783	0.206565	NA	0.198331	0.0269826	0.714919	0.111091	0.0252543	NA	0.214798	0.108258	0.367212	0.132006	0.0411871	0.165658	0.175029	0.149042	0.152133	NA	0.0403676	0.0944218	0.025616	0.0664136
chr5:138994171|138994551	UBE2D2	0.0429523	0.0493638	0.0495959	0.104601	0.0815694	0.104114	0.150009	0.666327	0.9984	0.120445	0.429716	0.0539651	0.992943	0.518426	0.109435	0.0505187	0.536995	0.133241	0.477376	0.330015	0.0308903	0.530107	0.280046	0.372604	0.131849	NA	0.111011	0.165238	0.0683092	0.365275
chr5:139574031|139574237	CYSTM1	NA	0.0789821	0.0371969	0.0448288	0.0233055	0.104114	NA	NA	0.13771	0.0401483	0.13222	0.0269826	NA	NA	0.0336724	NA	0.178998	0.0499653	0.110164	0.066003	0.0308903	0.165658	0.175029	NA	0.0202844	NA	0.0403676	0.0472109	NA	0.166034
chr5:139819704|139828890	ANKHD1-EIF4EBP3	0	0	0.0619949	0	0	0.104114	0.0937555	0.117587	0.172138	0.120445	0.793322	0.233849	0.198589	0.370304	0.0420906	0.0505187	0	0.141568	0	0.165008	0.0617807	0.132527	0.245041	0.298083	0.172418	0	0.21193	0.118027	0.0768479	0
chr5:140961879|140963182	DIAPH1	0.094495	NA	0.12399	0.0597718	0.20975	0.0650713	NA	0.313566	0.13771	0.0501854	0.594992	0.0719535	NA	0.333274	0.075763	0.0168396	0.286398	0.199861	0.183606	0.231011	0.0720775	0.530107	0.945156	0.633427	0.192702	NA	0.151379	0.12983	0.0768479	0.132827
chr5:147785820|147790328	FBXO38	0.146038	0.0394911	0.136389	0.0971291	0.0699166	NA	0.159384	0.195978	1.3771	NA	0.297496	0.0359768	0.357459	0.0740608	0.218871	0.0168396	0.429596	NA	0.734424	0.42902	0.0308903	0.430712	0.140023	NA	0.0304266	NA	0.121103	0.236055	0.025616	NA
chr5:150701607|150705013	SLC36A2	0.111676	0.0296183	0.0371969	0.0149429	0.0349583	0.0390428	0.0562533	NA	0.240993	0.0200742	NA	0.134913	0.119153	0.111091	0.143108	0.0505187	0.608595	0.0749479	0.183606	0.0990046	0.0720775	0.19879	0.315052	0.186302	0.0912799	NA	0.0605515	0.0354082	0.0597706	0.132827
chr5:151326200|151327356	NA	0.0429523	0.0493638	0.0495959	0.0523003	0.139833	0.0520571	NA	NA	0.172138	NA	0.198331	0.0269826	0.357459	NA	NA	0.0926176	0.393797	0.183206	0.146885	0.297014	0.0823743	0.331317	0.350058	0.223562	0.0405689	NA	0.151379	0.106225	0.0341546	0.365275
chr5:153409049|153414527	FAM114A2	0	0	0	0	0	0	0	0.0783914	0.378703	0.0903337	0.0661102	0.0359768	0	0	0.0420906	0.0168396	0.178998	0.0249826	0	0.132006	0.0205936	0.165658	0	0.186302	0	0	0.0403676	0.0354082	0.0170773	0.166034
chr5:153413351|153414527	FAM114A2	NA	0.138219	0.0991918	0.0448288	0.104875	0.143157	0.0468778	NA	0.309848	0.150556	0.0991653	0.0539651	0.556048	0.185152	0.075763	0.0757781	0.572795	0.133241	0.257049	0.330015	0.102968	0.265054	0.280046	0.223562	0.0912799	NA	0.111011	0.0944218	0.0853865	0.232448
chr5:155249063|155297434	SGCD	0.0343618	NA	NA	0.0298859	0.104875	NA	0.0375022	NA	0.13771	0.0401483	0.231386	0.0359768	NA	0.111091	0.0505087	0.0420989	0.214798	NA	0.403933	0.066003	NA	0.231922	0.350058	0.186302	NA	NA	0.111011	0.0826191	0.0170773	0.298861
chr5:155281559|155297434	SGCD	0.154628	0.0789821	0.12399	0.0672432	0.524375	0.286314	0.328144	0.195978	1.34268	0.260964	0.495827	NA	0.357459	0.185152	0.168362	0.227334	0.894992	0.116586	0.91803	1.71608	0.267716	1.22587	2.17036	0.856989	0.141991	NA	0.333033	0.743572	0.247621	0.763757
chr5:156074474|156075193	SGCD	0.0257714	0.0394911	0.0495959	0.0672432	NA	0.0390428	0.0281267	NA	0.447558	0.0301112	0.297496	0.0989361	NA	0.222182	0.0168362	0.0926176	0.214798	0.0582928	0.29377	0.42902	NA	0.298185	0.490081	0.223562	0.314409	NA	0.111011	NA	0.0426933	NA
chr5:158699031|158702254	UBLCP1	0.0257714	0	0.0247979	0	0.0582639	0.0260285	0	0	0	0	0.13222	0.0539651	0.476613	0	0	0	0	0.0582928	0.146885	0	0	0	0.140023	0	0.0405689	0	0	0	0	0
chr5:16779654|16783578	MYO10	0	0.0394911	0.111591	0	0	0.0260285	0	0.235174	0.413131	0.230853	0	0.0629593	0.476613	0.148122	0.0252543	0.0336791	0.214798	0.0499653	0	0.132006	0.0514839	0.165658	0.0700116	0	0	0	0.0302757	0	0.025616	0
chr5:167915607|167921655	RARS	0.0601332	0.0296183	0.0743938	0.0448288	0.279667	0.143157	0.0562533	0.470348	0.688551	0.120445	0.760267	0.224855	NA	0.518426	0.193617	0.143136	0.572795	0.0832754	0.624261	0.495023	0.092671	0.629502	0.630104	0.260823	0.152133	NA	0.333033	0.200646	0.0683092	0.298861
chr5:170610199|170632616	RANBP17	0	0.0296183	0.0495959	0.0298859	0.0582639	0	0.0656289	0	0	0	0	0.0719535	0	0.148122	0	0	0	0	0.0734424	0.0990046	0	0.0993951	0.105017	0.111781	0	0	0.0201838	0.0236055	0	0
chr5:176370336|176385155	UIMC1	0.0773141	0.17771	0.0867928	0.0523003	0.20975	0.195214	0.159384	1.52863	0.447558	0.17063	0.826378	0.0629593	0.51633	0.555456	NA	0.0926176	0.859193	0.333102	0.367212	0.825038	0.0411871	0.629502	0.945156	0.89425	0.243413	NA	0.433952	0.236055	0.0853865	0.531309
chr5:176618885|176639196	NSD1	0	0	0.0495959	0	0.151486	0.143157	0.0468778	0.54874	0.378703	0.120445	0.859433	0.143907	0.992943	0.407335	0.17678	0.294693	0.357997	0.166551	0.514097	0.594027	0.0720775	0.861424	0.66511	0.223562	0.212987	0	0.26239	0.0944218	0.0768479	0.199241
chr5:176636637|176639196	NSD1	0.0257714	NA	0.0991918	NA	0.116528	0.143157	0.206262	NA	0.447558	0.100371	0.396661	0.0719535	0.436895	0.370304	0.168362	0.126297	0.393797	0.274809	0.330491	0.561026	0.113265	0.463844	0.490081	0.223562	0.111564	NA	0.302757	0.118027	0.111002	0.199241
chr5:179688684|179707608	MAPK9	0	0	0	0	0	0.0780856	0.0656289	0.117587	0.447558	0	0.13222	0.0539651	0.556048	0.148122	0.0841811	0.0505187	0	0.0499653	0.29377	0	0	0.19879	0.140023	0	0	0	0.0302757	0.0708164	0.025616	0
chr5:179976931|179980471	CNOT6	0.0171809	0	0.0495959	0.0373573	0.0582639	0	0	0	0.172138	0	0.13222	0	0.317742	0	0	0	0.107399	0	0.110164	0	0	0	0.245041	0.111781	0.0709955	0	0.0201838	0	0.0426933	0
chr5:31421379|31424578	DROSHA	0.0343618	0.0987277	0	0	0.198097	0	0	0.117587	0.240993	0.0401483	0.0991653	0.0539651	0	0	0	0	0	0	0.110164	0	0.0514839	0.364449	0.315052	0.223562	0.121707	0	0.0504595	0	0.0341546	0
chr5:32135678|32143986	GOLPH3	0.1804	0.306056	0.198384	NA	0.442805	0.0650713	0.16876	0.509544	NA	NA	0.297496	0.125919	1.50927	0.296243	0.126272	NA	0.966592	0.0666204	1.17508	0.396018	0.205936	NA	0.595098	0.558906	0.152133	NA	0.252298	NA	0.0853865	0.298861
chr5:36953720|36976504	NIPBL	0.137447	0.1086	0.148788	0.0747147	0.198097	0.468514	0.384398	0.82311	1.34268	0.371372	1.58664	0.260832	3.1377	1.48122	0.336724	0.294693	0.894992	0.499653	1.68918	1.94709	0.298607	1.45779	1.8203	1.19233	0.537537	NA	0.544963	0.531123	0.358623	1.19545
chr5:38523521|38530768	LIFR	0.1804	NA	0.198384	0.134486	0.139833	0.260285	0.33752	2.11657	1.92794	0.200742	1.05776	0.260832	1.54899	0.814669	0.370397	0.37889	0.930792	0.266481	0.954752	0.42902	0.391278	1.32527	0.420069	1.22959	0.425973	NA	0.343125	0.460306	0.25616	1.09582
chr5:38991051|39003724	RICTOR	0	0	0.0371969	0	0.0582639	0.0780856	0	0.235174	0.309848	0.130482	0.0661102	0.044971	0	0.185152	0.0673449	0.0252594	0	0.0999305	0.146885	0.330015	0.0205936	0.165658	0.245041	0.186302	0.101422	0	0	0.0354082	0.0512319	0.199241
chr5:38991051|39021238	RICTOR	NA	0.0789821	0.0991918	0.0448288	0.163139	0.429471	0.262515	0.235174	0.895117	0.200742	1.3222	0.188878	1.03266	0.444365	0.412487	0.101037	1.61099	0.716169	1.28524	1.15505	0.175045	0.927688	2.31038	1.19233	0.446257	NA	0.464228	0.613742	0.204928	0.996204
chr5:43161351|43162033	ZNF131	0.206171	0.0987277	0.0867928	0.0224144	0.291319	NA	0.150009	NA	0.895117	0.0702595	0.363606	0.0899419	NA	0.629517	0.075763	0.159976	0.501196	0.0832754	0.146885	0.363017	0.164749	0.629502	0.980162	0.298083	0.131849	NA	0.21193	0.141633	0.136618	0.332068
chr5:43675613|43677908	NNT	0.257714	0.148092	0.198384	0.20173	0.454458	0.325357	0.450026	2.11657	1.51481	0.361335	0.991653	0.17089	NA	0.8517	0.387233	0.218914	1.18139	0.566273	1.76262	1.22106	0.370684	1.12648	1.64527	1.63946	0.618675	4.03188	0.454136	0.613742	0.333007	1.02941
chr5:43675613|43704502	NNT	0.0687236	0.0394911	0.136389	0.0448288	0.233055	0.208228	0.178135	0.666327	0.378703	0.351298	0.528882	0.242843	0.794354	0.481395	0.303052	0.0926176	1.50359	0.266481	0.367212	0.759035	0.092671	0.695766	1.1902	0.409864	0.172418	NA	0.47432	0.224252	0.119541	0.365275
chr5:56542127|56545403	GPBP1	0.0257714	0	0	0.0149429	0.0466111	0	0	0.156783	0	0	0.13222	0	0	0	0	0.0505187	0	0	0.367212	0	0	0.231922	0.175029	0	0	0	0.0908272	0	0.0683092	0
chr5:56542127|56546968	GPBP1	0.0687236	0.0888549	0.0619949	0.104601	0.244708	0.117128	0.234389	0.744718	0.722979	NA	0.561937	0.0629593	0.595766	0.370304	0.227289	0.126297	0.214798	0.166551	0.881309	0.231011	0.102968	0.331317	1.01517	0.484385	0.152133	NA	0.373401	0.188844	0.179312	0.0996204
chr5:58284320|58289292	PDE4D	0.0257714	0	0.0495959	0.0523003	0.0233055	0	0.0656289	0	0.103283	0	0.330551	0	0	0.222182	0.0252543	0	0.608595	0	0.110164	0	0.144155	0.463844	0.0700116	0.149042	0	0	0.0605515	0.0590136	0.0683092	0.199241
chr5:58476421|58489362	PDE4D	0.0171809	0	0.0371969	0.0149429	0	0	0	0	0.13771	0.0401483	0	0	0.0794354	0	0	0	0.143199	0	0	0	0	0	0	0	0	0	0	0	0.0170773	0
chr5:64863340|64868113	PPWD1	0.0773141	0.0296183	0.111591	0	0	0	0.140633	0.156783	0	0	0.13222	0	0	0.0740608	0	0	0.143199	0	0	0	0	0	0	0.111781	0	0	0.141287	0.0826191	0	0
chr5:65284463|65290692	ERBB2IP	0.111676	0.1086	0.0743938	0.134486	0.104875	0.117128	0.346895	0.901501	1.44596	0.0903337	0.628047	0.188878	NA	0.740608	0.26938	0.429409	1.10979	0.291464	0.367212	0.330015	0.092671	0.695766	0.525087	0.707948	0.0811377	NA	0.141287	0.177041	0.12808	NA
chr5:65284463|65310553	ERBB2IP	0.0687236	NA	0.0371969	0.0448288	0.128181	0.221243	0.290642	1.29346	0.826262	0.140519	1.52053	0.539651	0.714919	0.962791	0.378815	0.429409	0.966592	0.44136	1.10164	0.66003	0.092671	1.22587	1.08518	0.782469	0.588248	NA	0.47432	0.460306	0.273237	0.63093
chr5:65307877|65310553	ERBB2IP	0.094495	NA	0.0867928	0.156901	0.326278	0.104114	0.459402	0.587935	1.20497	NA	0.925543	0.224855	0.317742	0.962791	0.336724	0.353631	NA	0.524635	1.35869	1.55107	0.133858	1.49093	1.85531	0.707948	0.354978	NA	0.47432	0.566531	0.230544	0.564516
chr5:65307877|65350779	ERBB2IP	0	0	0.0495959	0	0	0.0780856	0.0187511	0.117587	0.206565	0.0501854	0.231386	0.0629593	0.635483	0	0.109435	0.109457	0.357997	0	0	0.264012	0	0.298185	0.175029	0	0.0405689	0	0.100919	0.0354082	0.0683092	0
chr5:65317150|65350779	ERBB2IP	0.0859046	0	0	0	0	0	0.16876	0.901501	0.654124	0.0602225	0.495827	0.0809477	0.158871	0.370304	0.075763	0.0252594	0.608595	0.0416377	0.844588	0.330015	0.0411871	0.530107	0.455075	0.298083	0.152133	0	0.252298	0.0944218	0.0597706	0.232448
chr5:65349234|65350779	ERBB2IP	0.0515427	NA	0.0991918	0.0747147	0.0699166	0.0780856	0.0750044	0.431153	0.550841	0.180667	1.18998	0.269826	1.46956	0.518426	0.109435	0.252594	NA	0.133241	0.660982	1.48507	0.0411871	0.762029	0.840139	0.819729	0.760666	NA	0.766985	0.318674	0.0597706	0.298861
chr5:67522118|67522837	PIK3R1	0	0	0.0495959	0	0	0.104114	0.234389	0.235174	0.103283	0.0501854	0.628047	0.17089	0.953225	0.407335	0.143108	0.185235	0.536995	0.316447	0.587539	0.759035	0	0.364449	0.735122	0.298083	0.0709955	0	0	0.212449	0.153696	0.166034
chr5:72157635|72161556	TNPO1	0.0429523	0.0592366	0.0991918	0.0747147	0.233055	0.104114	0.187511	0.391957	0.860689	0.180667	0.859433	0.125919	0.51633	0.555456	0.143108	0.126297	0.393797	0.116586	0.734424	0.990046	0.0308903	1.19274	0.525087	0.856989	0.212987	NA	0.121103	0.200646	0.0683092	0.63093
chr5:72354260|72373320	FCHO2	0	0.0691094	0.0247979	0.0373573	0.0466111	0.0520571	0	0	0	0	0.198331	0.0539651	0	0.111091	0	0.0168396	0	0	0	0	0	0.430712	0	0	0	0	0.0403676	0	0.025616	0
chr5:72370569|72373320	FCHO2	0.240533	0.0592366	0.185985	0.209201	0.594291	0.3644	0.271891	2.19496	1.6181	0.582151	1.18998	0.215861	1.23125	0.814669	0.227289	0.244174	1.68259	0.383067	1.17508	1.28706	0.123561	1.78911	0.945156	1.49042	0.334693	NA	0.302757	0.413095	0.25616	0.365275
chr5:76342172|76344097	AGGF1	0.0171809	0	0	0.0224144	0.128181	0	0	0.235174	0	0.0602225	0	0.0269826	0.119153	0.148122	0.0336724	0.0505187	0.322197	0.0333102	0.257049	0	0	0.231922	0.560093	0	0	0	0.0201838	0.0708164	0.0170773	0
chr5:7706857|7717350	ADCY2	0.128857	NA	NA	0.0896576	0.151486	0.104114	0.103131	1.25426	0.585269	0.200742	0.859433	0.152901	0.87379	0.592487	0.218871	0.38731	1.21719	0.349757	0.550818	0.330015	0.175045	1.42466	0.700116	0.335344	0.27384	NA	0.0807353	0.165238	0.119541	0.365275
chr5:7706857|7727374	ADCY2	0.0171809	0.0592366	NA	0.0149429	NA	0.143157	0.0281267	0.235174	0.344276	0.100371	0.429716	0.116924	0.635483	0.407335	0.101017	0.101037	0.608595	0.208189	0.440655	0.396018	0.123561	0.563239	0.490081	0.223562	0.263698	NA	0.100919	0.141633	0.119541	0.265655
chr5:78734833|78752841	HOMER1	NA	0.0987277	0.148788	0.0298859	0.0815694	0.156171	0.0375022	NA	0.619696	0.100371	0.396661	0.10793	NA	0.296243	0.202035	0.176816	0.966592	NA	0.771146	0.396018	0.0308903	NA	0.385064	0.372604	0.395546	NA	0.494504	0.212449	0.119541	0.298861
chr5:78936674|78964851	PAPD4	0.0601332	0.1086	0.161187	0.0448288	0.0349583	0.0520571	0.225013	0.627131	0.619696	0.150556	0.462771	0.0359768	NA	0.111091	0.193617	0.0757781	NA	0.183206	0.257049	0.396018	0.102968	0.795161	0.420069	0.186302	0.131849	NA	0.141287	0.177041	0.170773	0.431689
chr5:79024738|79035226	CMYA5	0.163219	0.1086	0.446363	0.268973	0.372889	0.689756	0.684415	1.99898	2.68535	0.622299	2.77663	1.99671	5.24274	3.25868	0.816557	1.98707	3.65157	1.45732	2.75409	2.2441	0.350091	3.31317	2.38039	3.9496	2.34285	NA	1.72572	0.885205	0.879481	3.48672
chr5:80539861|80547103	CKMT2	0.0429523	0	0	0	0.0932222	0.0260285	0	0.313566	0.309848	0.0401483	0.165276	0.0269826	0	0.222182	0.0589268	0.0926176	0	0.0832754	0.0734424	0.132006	0.0308903	0.165658	0.175029	0.0745208	0.0912799	0	0.0706434	0.0236055	0.025616	0.0664136
chr5:80911292|80946158	SSBP2	0.0687236	NA	0.161187	0.0448288	0.0815694	0.0650713	0.103131	0.156783	0.481986	0.130482	0.429716	0.0989361	NA	0.333274	0.075763	0.143136	0.501196	0.124913	0.624261	0.42902	0.113265	0.265054	0.66511	0.484385	NA	NA	0.151379	0.0944218	0.0768479	0.0996204
chr5:81605976|81608670	ATP6AP1L	0.094495	0.217201	0.136389	0.0373573	0.0699166	0.143157	0.16876	0.313566	0.481986	0.100371	0.495827	0.143907	0.556048	0.370304	0.151526	0.117877	0.465396	0.283136	0.660982	0.462021	0.123561	0.629502	0.630104	0.633427	0.0811377	NA	0.121103	0.365885	0.0597706	0.199241
chr5:82832826|82838087	VCAN	0.0171809	NA	0.0619949	0.0298859	0.0466111	0.143157	0.112507	0.744718	0.344276	0.180667	1.12387	0.0989361	NA	0.222182	0.075763	0.168396	0.214798	0.0582928	0.146885	0.396018	0.0205936	0.231922	0.455075	0.223562	0.243413	NA	0.121103	NA	0.0512319	0.265655
chr5:87516380|87541609	NA	0.0171809	0	0.0247979	0	0.0466111	0.0780856	0.0562533	0	0.13771	0	0	0	0	0.222182	0	0	0	0	0	0	0	0	0.175029	0.186302	0	0	0.0504595	0.0590136	0.0341546	0
chr5:87577859|87588460	TMEM161B-AS1	0	0	0	0	0	0	0.112507	0.705522	1.23939	0.180667	0	0.161895	1.07238	0.333274	0.260961	0	0.572795	0.0416377	0.771146	0	0	0.430712	0	0.111781	0.141991	0	0.141287	0.12983	0	0.199241
chr5:88238833|88261732	MEF2C-AS1	0	0	0	0	0	0.0390428	0.0750044	0.0783914	0.344276	0.0802966	0	0.0359768	0	0.185152	0.0589268	0	0.393797	0.0832754	0.110164	0	0	0.132527	0.525087	0.0745208	0.0912799	0	0.232114	0.118027	0.0597706	0
chr5:89695175|89701616	CETN3	0.0773141	0	0.111591	0.0373573	0.233055	0	0	0.783914	0.757407	0	0	0	0.436895	0	0.0420906	0.109457	0	0.0416377	0.183606	0.066003	0.175045	0.496975	0.140023	0	0	0	0	0.0826191	0.0341546	0.0664136
chr5:95091100|95099324	RHOBTB3	0.730189	0.533129	1.09111	0.537946	1.94601	0.97607	1.37821	5.87935	8.81346	1.42527	5.42104	1.47505	12.8288	3.85116	2.12978	2.83747	7.33894	2.00694	7.7849	5.31325	0.957601	8.61424	5.32088	5.5518	2.10958	3.18202	3.82483	2.80905	1.5028	5.3463
chr6:107031203|107050797	RTN4IP1	0.0343618	NA	0.0867928	0.0523003	0.0815694	0.0390428	NA	NA	0.172138	0.0702595	0.462771	NA	NA	0.0740608	0.193617	0.0841979	NA	0.0999305	0.29377	0.132006	0.113265	0.331317	NA	0.260823	0.121707	NA	0.111011	0.200646	0.0512319	0.0664136
chr6:107824861|107827631	SOBP	0.128857	0.0691094	NA	NA	0.0466111	0.390428	0.431275	0.82311	0.722979	0.260964	0.429716	0.10793	0.595766	0.999821	0.336724	0.303112	0.715994	0.274809	0.624261	0.825038	0.113265	0.861424	0.875145	0.633427	0.27384	NA	0.433952	0.25966	0.153696	0.996204
chr6:109977959|109996959	AK9	0.0257714	0.118473	0	0	0.0233055	0	0	0.117587	0.0688551	0	0.165276	0	0	0	0	0.0673583	0	0	0.183606	0	0.0205936	0	0	0	0	0	0	0	0	0
chr6:111493898|111498868	SLC16A10	0.154628	0.0592366	0.185985	0.209201	0.349583	0.234257	0.909428	0.979892	2.75421	0.672484	5.65242	0.422727	2.7008	1.55528	0.286216	0.614644	2.11218	0.582928	3.30491	1.81508	0.226529	4.04207	2.52042	1.22959	1.28806	NA	1.41287	0.861599	0.290314	0.763757
chr6:111493898|111527938	SLC16A10	0	0	0	0	0	0	0.08438	0.783914	0.516414	0.0501854	0.793322	0.206866	0	0.148122	0.0673449	0.269433	0.143199	0.233171	0.587539	0.462021	0	0.265054	0	0.223562	0.131849	0	0.222022	0.0590136	0.025616	0.0996204
chr6:111498415|111498868	SLC16A10	0	0	0	0	0.0466111	0.0650713	0	0	0.309848	0.0602225	1.58664	0.161895	0	0.592487	0.0673449	0.261013	0	0.091603	0.660982	0.297014	0	0.430712	0.210035	0.521646	0.0912799	0	0.222022	0.106225	0.0341546	0
chr6:111583460|111585149	KIAA1919	0	0	0	0.0298859	0	0.0390428	0	0.0783914	0.103283	0.0401483	0.231386	0.0629593	0.0794354	0	0.0589268	0.0757781	0	0.0749479	0.220327	0.330015	0	0.39758	0.175029	0.260823	0.111564	0	0.0201838	0	0.0426933	0
chr6:111708968|111795679	NA	0	0	0.0247979	0	0.0582639	0.104114	0.140633	0.979892	0.103283	0	0.297496	0.0179884	0	0.444365	0.0925992	0.134717	0.501196	0.0499653	0.330491	0.165008	0.0514839	0.231922	0.210035	0.298083	0	0	0.0302757	0.118027	0.0512319	0
chr6:111708968|111795682	NA	0	0.1086	0	0.0448288	0	0.169186	0.384398	0.783914	0.275421	0.0903337	0.13222	0.0269826	0.754636	0.555456	0.109435	0.261013	0.465396	0.0666204	0.257049	0.396018	0.0720775	0.430712	0.280046	0.372604	0	0	0.0403676	0.188844	0.111002	0.365275
chr6:117010483|117013555	KPNA5	0.137447	0.187583	0.0991918	0.0896576	0.33793	0.0910999	0.178135	1.33265	0.929544	0.150556	1.05776	0.233849	0.675201	0.407335	0.159944	0.101037	1.07399	0.149896	0.844588	0.726034	NA	0.861424	0.420069	0.298083	0.192702	NA	0.222022	0.236055	0.119541	0.498102
chr6:118769567|118771033	NA	0.0601332	0.325801	0.285176	0.119544	0.326278	1.35348	0.993808	2.66531	1.96237	0.311149	3.10718	0.485686	4.32923	3.14759	1.48159	1.33875	3.93797	1.6322	2.90098	3.39916	0.350091	4.14146	3.57059	5.47728	0.882373	NA	1.42296	1.2983	0.384239	3.02182
chr6:118832461|118887479	CEP85L	0	0.0197455	0	0	0.0699166	0.117128	0.196887	0.391957	0.344276	0.17063	0.495827	0.161895	0.436895	0.370304	0.151526	0.319952	0.393797	0.283136	0	0.297014	0.0411871	0.662634	0.490081	0.335344	0.192702	0	0.191746	0.200646	0.0683092	0.365275
chr6:123573557|123588896	TRDN	0.0515427	NA	0.111591	0.0747147	0.0815694	0.0910999	0.234389	0.391957	0.757407	0.0602225	0.462771	0.0809477	0.675201	0.222182	0.0589268	0.210495	0.214798	0.216516	0.514097	0.66003	NA	0.39758	0.770127	0.409864	0.111564	NA	0.0504595	0.271463	0.0426933	0.0996204
chr6:123573557|123703292	TRDN	0.0687236	0.0789821	NA	NA	0.20975	0.0910999	0.0562533	0.352761	NA	NA	0.165276	0.0629593	1.03266	0.148122	0.117854	0.126297	0.250598	0.091603	0.183606	0.165008	0.0308903	NA	0.525087	0.260823	0.253555	NA	0.0302757	NA	0.0426933	0.0996204
chr6:123637602|123703292	TRDN	1.1683	1.55002	0.96712	1.84545	5.55837	1.4576	1.86573	6.54568	16.4908	1.7866	7.93322	1.77186	26.4123	6.40626	3.94809	6.90422	13.4607	2.57321	11.3836	4.22419	2.01817	12.0931	9.76661	7.82469	3.71205	0.652216	3.54226	2.51398	1.47719	6.20967
chr6:123658764|123703292	TRDN	0.0429523	NA	0.0495959	0.0747147	0.256361	0.0780856	0.0375022	0.195978	0.344276	0.190704	0.0991653	0.0629593	0.436895	0.185152	0.0589268	0.151556	0.680194	0.0582928	0.257049	NA	NA	0.298185	0.210035	0.0745208	0.192702	NA	0.0807353	0.0236055	0.025616	0.232448
chr6:123673684|123703292	TRDN	0.1804	0.217201	0.0991918	0.261501	1.40999	0.416457	0.225013	1.99898	3.82146	0.441631	1.22304	0.593617	3.73346	0.962791	0.353561	0.77462	3.07877	0.44136	1.87278	1.45207	0.504542	2.48488	1.99533	1.15507	0.507111	NA	0.494504	0.64915	0.461087	1.72675
chr6:123687280|123703292	TRDN	0	0.720712	0.247979	0	0	0.104114	0.243764	1.76381	1.20497	0.130482	0.198331	0	0.992943	0.8517	0.244125	0.353631	1.50359	0.183206	0.587539	0.330015	0.185342	1.22587	0.700116	0.968771	0.0304266	0	0.171562	0.283265	0.0768479	0.763757
chr6:123759208|123786128	TRDN	0	0	0.0495959	0.0523003	0	0.2733	0.328144	0.470348	0.688551	0.180667	0.958598	0.161895	0.794354	0.666547	0.26938	0.538866	0.894992	0	0.697703	0.396018	0.0720775	0.496975	0.875145	0.819729	0.324551	0	0.373401	0.12983	0.0853865	0.564516
chr6:123759208|123818397	TRDN	0	0	0	0.0224144	0	0	0.0375022	0	0.240993	0.0602225	0	0.116924	0	0.148122	0	0.0336791	0.214798	0.0499653	0.257049	0.198009	0.0205936	0.231922	0.525087	0.260823	0.0304266	0	0.191746	0.118027	0	0.0996204
chr6:123786051|123837351	TRDN	0.0429523	0	0	0.0373573	0.0582639	0	0.0187511	0.352761	0.103283	0.0200742	0.165276	0.0539651	0	0.111091	0.0252543	0	0	0.0832754	0	0	0.0411871	0	0	0	0	0	0.0201838	0	0	0.166034
chr6:134349519|134350859	SLC2A12	0	0.0888549	0	0.0298859	0.0582639	0	0	0	0	0.0401483	0	0	0	0	0.0420906	0	0.214798	0.141568	0	0	0.0205936	0.231922	0	0	0.0709955	0	0.0201838	0	0.0768479	0
chr6:135621638|135644462	AHI1	0.0257714	0.0493638	0	0	0.0349583	0.0520571	0	0	0.206565	0.0702595	0	0	0	0.0740608	0	0.0252594	0.143199	0	0.110164	0	0.0411871	0.165658	0	0	0	0	0	0.0472109	0	0.199241
chr6:13579683|13584457	SIRT5	0.0773141	0	0.0867928	0	0	0.0780856	0	0.27437	0.413131	0.0501854	0.231386	0.206866	1.07238	0.481395	0.075763	0.0841979	0.823393	0.0749479	0.220327	0.462021	0.0411871	0.19879	0.210035	0.223562	0.0912799	0.187759	0.100919	0.12983	0.0597706	0.166034
chr6:13632602|13644961	RANBP9	0.0429523	0.0789821	0.161187	0.0821862	0.20975	0.169186	0.16876	0.509544	0.344276	0.140519	1.12387	0.27882	0.119153	0.814669	0.17678	0.252594	1.21719	0.191534	0.771146	0.726034	0.154452	0.861424	0.385064	0.670687	0.486826	NA	0.343125	0.177041	0.0768479	0.431689
chr6:13639795|13644961	RANBP9	0.0859046	0.128346	0.0991918	0.0747147	0.163139	0.117128	0.0656289	0.509544	0.895117	0.0200742	0.495827	0.116924	0.238306	0.111091	0.210453	0.176816	0.465396	0.291464	0.550818	0.363017	0.123561	0.662634	0.315052	0.633427	0.0608533	NA	0.252298	0.200646	0.0939252	0.0996204
chr6:139264650|139265759	REPS1	0.103085	0.1086	0.0867928	0.104601	0.186444	0.0390428	0.140633	0.27437	0.378703	0.0301112	0.330551	0.0899419	NA	0.148122	0.126272	0.0841979	0.250598	0.0333102	0.660982	0.297014	0.0308903	0.430712	0.455075	NA	0.152133	NA	0.161471	0.118027	0.0170773	NA
chr6:144808684|144814592	UTRN	0.0257714	NA	0.0619949	NA	0.0466111	0.0390428	0.0468778	0.235174	NA	0.0702595	0.264441	NA	0.635483	0.148122	0.0420906	0.0589385	NA	0.0582928	0.110164	0.0990046	0.0308903	0.165658	0.140023	NA	0.0507111	NA	NA	0.0590136	0.025616	NA
chr6:144858718|144860579	UTRN	0.0257714	0.0394911	0.0371969	0.0672432	0.104875	0.0910999	0.112507	0.352761	NA	0.210779	0.330551	0.0539651	0.317742	0.222182	0.0841811	0.0757781	0.322197	0.116586	0.29377	0.297014	0.0720775	0.364449	0.455075	0.298083	0.0709955	NA	0.26239	0.118027	0.0597706	0.132827
chr6:145148747|145157074	UTRN	0	0.0691094	0.0495959	0	0.0349583	0.0260285	0.112507	0	0	0.0301112	0.13222	0.0359768	0	0.185152	0	0.0168396	0.107399	0	0	0.0990046	0.0308903	0	0	0	0.0304266	0	0	0	0	0
chr6:146125508|146127557	FBXO30	0.0343618	NA	NA	0.0149429	0.128181	0.247271	0.16876	0.235174	0.550841	0.190704	0.727212	0.116924	NA	0.259213	0.193617	0.0926176	0.536995	0.174878	0.514097	0.85804	0.0720775	0.530107	0.315052	0.186302	0.162275	NA	0.343125	0.177041	0.0853865	NA
chr6:146185524|146216113	SHPRH	0	0	0	0	0	0	0.0562533	0.27437	0.172138	0	0.0661102	0	0	0.111091	0.0673449	0.0589385	0.608595	0	0.220327	0.0990046	0.0514839	0.132527	0.105017	0.298083	0	0	0	0.106225	0.025616	0.0996204
chr6:146209156|146216113	SHPRH	0.0773141	0.0789821	0.111591	NA	0.221403	0.0650713	0.0750044	NA	0.516414	0.0501854	0.198331	0.0179884	0.87379	0.259213	0.202035	0.227334	0.250598	0.0416377	0.257049	0.165008	0.0411871	0.662634	0.245041	0.298083	0.27384	NA	0.191746	0.0826191	0.0939252	0.365275
chr6:152650865|152653025	SYNE1	0	0	0	0	0.0932222	0.0780856	0.0187511	0.391957	0	0.0401483	1.12387	0.134913	0	0.629517	0.117854	0.277853	0.214798	0.0832754	0.146885	0.363017	0	0.463844	0.385064	0.260823	0.263698	0	0.373401	0.0708164	0.0768479	0.0664136
chr6:155095123|155116273	SCAF8	0.274895	0.404783	0.247979	0.194258	NA	0.481528	0.984433	2.27335	2.30665	0.341261	1.02471	0.656576	2.26391	2.11073	0.62294	0.597805	0.608595	0.766134	2.38688	1.84809	0.25742	2.18669	2.69545	1.67672	0.436115	NA	0.524779	0.885205	0.597706	NA
chr6:155095123|155154543	SCAF8	0.223352	0.1086	0.173586	0.149429	0.151486	0.403442	0.731293	1.56783	2.20336	0.401483	0.826378	0.323791	2.66109	0.962791	0.597686	0.564126	1.89738	0.266481	2.49704	1.71608	0.236826	2.38548	1.92532	2.49645	0.202844	NA	0.514687	0.637347	0.469626	0.73055
chr6:155095123|155182132	TIAM2	0	0	0	0	0	0.104114	0.0562533	0.0783914	0.344276	0.0903337	0	0	0	0	0.075763	0.0252594	0.536995	0.0333102	0.403933	0	0.0411871	0.298185	0.350058	0.186302	0	0	0	0.12983	0.0939252	0.0996204
chr6:157357969|157406039	ARID1B	NA	0.148092	0.0495959	0.0298859	0.233055	0.0780856	0.0187511	0.391957	NA	0.0501854	0.495827	0.0359768	0.794354	0.407335	0.126272	0.151556	0.178998	0.149896	0.183606	0.363017	0.0720775	0.364449	0.280046	0.149042	0.223129	NA	0.0807353	0.106225	0.0853865	0.0996204
chr6:158703295|158735300	NA	0.0601332	0.1086	0.272777	0.156901	0.20975	0.455499	0.431275	2.27335	1.13611	0.491817	2.5783	0.566634	4.13064	1.40716	0.614522	0.682003	1.53939	NA	1.7259	2.1121	NA	3.01498	NA	1.82576	0.537537	NA	NA	0.51932	NA	NA
chr6:158703295|158735498	NA	0.0257714	0.148092	0.0371969	0.0896576	0.0699166	0.195214	0.187511	0.587935	0.757407	0.331224	0.198331	0.10793	0.953225	0.259213	NA	0.0926176	0.465396	NA	0.881309	0.462021	0.113265	0.530107	0.490081	0.186302	0.131849	NA	0.222022	NA	NA	0.298861
chr6:158733083|158735300	NA	0.120266	0.493638	NA	0.164372	0.4195	1.17128	0.684415	1.72461	2.3755	1.18438	7.63573	1.71789	4.88528	4.81395	1.10277	1.6166	3.15037	NA	NA	NA	0.751665	6.95766	NA	3.01809	1.64304	4.17023	1.95783	1.21568	NA	NA
chr6:158850768|158852695	NA	0	0	0.0371969	0.0224144	0	0.104114	0	0	0	0.0501854	0.198331	0	0	0.259213	0.0673449	0.0336791	0.143199	0	0.146885	0.165008	0.113265	0.39758	0.455075	0.111781	0.0304266	0	0.0605515	0.0590136	0.0341546	0
chr6:159001972|159010814	TMEM181	0	0	0.0619949	0	0.0582639	0	0.0468778	0.235174	0.13771	0.0702595	0.330551	0	0	0.111091	0.0841811	0.0757781	0.357997	0.0666204	0.0734424	0	0	0.165658	0.0700116	0.260823	0.0709955	0	0.111011	0.0354082	0.0853865	0.166034
chr6:159004986|159010814	TMEM181	0	0	0	0	0.116528	0.0260285	0.0375022	0.627131	0.275421	0	0	0.0719535	0	0.111091	0.0252543	0	0.214798	0.0749479	0.146885	0.297014	0	0.231922	0.0700116	0.223562	0.152133	0	0.0807353	0.0590136	0.0597706	0
chr6:159128262|159146669	SYTL3	0.0515427	0.0987277	0.0371969	0.0448288	NA	0.0390428	0.0750044	NA	NA	0.110408	0.264441	0.044971	NA	NA	0.0589268	0.0841979	0.572795	0.091603	0.257049	0.165008	0.092671	0.463844	NA	0.558906	0.0507111	NA	NA	0.0354082	NA	0.199241
chr6:160467530|160469575	IGF2R	0.0257714	0.0296183	0.0371969	0.0224144	NA	0.0390428	0.0468778	NA	0.619696	0.150556	0.198331	0.0629593	NA	0.444365	NA	0.109457	0.250598	0.0499653	0.624261	0.132006	0.092671	0.231922	0.595098	NA	0.27384	NA	0.0807353	0.0472109	0.0341546	0.166034
chr6:161469648|161471011	MAP3K4	0.0429523	NA	0.223181	0.0373573	0.0815694	0.286314	0.328144	0.666327	0.963972	0.361335	3.80134	0.971373	1.23125	2.0737	0.286216	0.555706	0.250598	1.04094	0.587539	1.91409	0.195639	1.95477	2.94049	0.596167	0.740382	NA	0.726618	0.306871	0.367162	0.962998
chr6:16326625|16328701	ATXN1	0	0	0	0	0	0.0910999	0.131258	0	0	0	1.3222	0.206866	0.476613	0.370304	0.185198	0.261013	0.393797	0.0249826	0.330491	0.363017	0.0720775	0.231922	0.455075	0.335344	0.18256	0	0.222022	0.0944218	0.0768479	0.398482
chr6:163876311|163899928	QKI	1.01367	0.473893	0.533156	0.56036	2.06254	0.871956	1.42508	5.95775	8.12491	1.14423	4.5616	1.34913	7.78467	2.81431	1.953	1.4903	5.97855	1.94865	6.94031	4.3562	0.854633	6.65947	7.56125	4.47125	1.8256	4.52598	1.69544	3.05691	1.75896	2.75617
chr6:163876311|163956157	QKI	0.231942	0.118473	0.198384	0.20173	0.501069	0.338371	0.300018	1.8422	3.47718	0.542002	1.81803	0.323791	1.7873	0.8517	0.420906	0.353631	1.10979	0.47467	2.60721	2.04609	0.3192	2.74993	2.10035	1.56494	0.598391	NA	0.736709	0.731769	0.683092	1.36148
chr6:163899812|163956157	QKI	0	0	0	0	0	0	0	0.27437	0.413131	0.110408	0.231386	0.0359768	0.198589	0	0.0336724	0.0168396	0.536995	0.0416377	0	0	0.0308903	0.19879	0.245041	0.111781	0	0	0.0504595	0.0944218	0.0341546	0.0996204
chr6:16586011|16658132	ATXN1	0	0	0.0371969	0	0	0	0.0562533	0.470348	0.13771	0	0.13222	0.0179884	0	0.259213	0.0336724	0	0.357997	0	0.183606	0.165008	0	0.331317	0	0.149042	0.0405689	0	0.0706434	0.0944218	0.0683092	0.298861
chr6:170794018|170858201	PSMB1	0	0	0	0.0672432	0	0.0910999	0.112507	0.27437	0.275421	0.110408	0.231386	0.0539651	0.476613	0.740608	0.117854	0.319952	0.143199	0	0.183606	0.297014	0.0823743	0.39758	0.560093	0.298083	0.202844	0	0.232114	0.236055	0.0853865	0.0996204
chr6:170846322|170858201	PSMB1	0.231942	0.533129	0.632348	0.515531	1.16528	1.88707	2.1845	4.78187	9.77743	3.27209	10.0818	3.03104	10.3266	12.1089	1.83515	2.5091	6.69454	4.54684	9.07014	10.9235	1.29739	11.9605	14.6324	7.5266	4.82769	0.899268	3.81474	4.53225	2.15174	4.91461
chr6:170852689|170858201	PSMB1	0.37798	0.779949	0.433964	0.552889	1.29346	0.637699	1.50946	3.13566	3.6149	1.26467	3.17329	0.566634	5.36189	2.40698	0.858647	1.01037	5.51315	1.38237	3.56196	2.83813	0.772259	4.7047	3.95565	4.32221	0.973653	4.2987	1.28167	2.04187	0.905097	2.09203
chr6:170855191|170858201	PSMB1	NA	0.0296183	0.0371969	0.0224144	NA	NA	0.0750044	0.27437	0.309848	NA	0.0991653	NA	0.158871	NA	0.0420906	0.0336791	0.286398	0.0499653	0.110164	0.165008	NA	NA	0.140023	0.223562	0.0304266	NA	0.0302757	0.0826191	NA	0.0996204
chr6:17507400|17507957	CAP2	0.0257714	0	0.0371969	0	0	0.0650713	0.0656289	0.352761	0.481986	0.0401483	0.198331	0.0809477	0	0.111091	0	0	0	0.0582928	0.29377	0	0.0205936	0.265054	0.210035	0.0745208	0.111564	0	0.0605515	0.0354082	0.0768479	0
chr6:17507400|17514185	CAP2	0.120266	0.236946	0.210783	0.171844	0.431153	0.299328	0.33752	1.52863	2.92634	0.371372	1.3222	0.332785	2.78024	0.629517	0.395651	0.429409	2.25538	0.399722	NA	1.02305	0.185342	1.88851	1.36523	0.89425	0.243413	NA	NA	0.295068	0.333007	NA
chr6:18236683|18258636	DEK	0	0.0789821	0.161187	0	0.442805	0	0.431275	1.41104	0	0	1.3222	0.359768	0	1.59231	0	0.993535	0	0.624566	0	0	0	0	0.770127	0	0	0	0.504595	0	0	1.26186
chr6:20781376|20846409	CDKAL1	0.0429523	0.0493638	0.0371969	0.0373573	NA	0.0520571	0.0937555	0.195978	0.481986	0.120445	0.363606	0.0539651	NA	NA	0.0673449	0.0926176	0.644395	0.166551	0.477376	NA	0.0411871	0.331317	0.525087	0.298083	0.121707	NA	0.181654	0.0944218	NA	0.398482
chr6:30618771|30619243	C6orf136	0.0515427	0.0197455	NA	NA	0.0582639	0.0780856	0.140633	0.470348	NA	0.190704	0.330551	0.0629593	NA	0.296243	0.0841811	0.0420989	NA	0.0249826	0.220327	NA	0.102968	0.331317	0.385064	0.260823	0.0912799	NA	0.0201838	0.0944218	0.0768479	0.332068
chr6:3076998|3078169	RIPK1	0	0	0.0247979	0	0.0932222	0.0520571	0	0.195978	0	0.0501854	0.264441	0.116924	0.397177	0.259213	0.0252543	0.126297	0.930792	0	0.183606	0	0.0411871	0.265054	0	0.111781	0	0	0.151379	0.0354082	0	0.199241
chr6:32029934|32035761	TNXB	0	0.0888549	0.0495959	0.0373573	0.116528	0.221243	0	0	0.447558	0	0	0	0	0.370304	0	0.0168396	0.178998	0.108258	0.220327	0.198009	0.0411871	0.231922	0.525087	0	0	0	0.0504595	0.0590136	0	0
chr6:35586873|35610620	FKBP5	0.0171809	0	0	0.0672432	0.0349583	0	0	0	0	0	0	0	0	0	0	0	0	0	0.0734424	0	0	0	0	0	0	0	0.0302757	0	0	0
chr6:42630996|42633983	UBR2	0.0171809	NA	0.0619949	0.0298859	0.0699166	NA	0.159384	0.195978	0.206565	NA	0.0991653	0.0179884	NA	0.148122	0.0336724	0.0589385	0.107399	NA	NA	0.0990046	0.0308903	0.231922	NA	0.149042	0.0507111	NA	0.0605515	0.106225	0.0426933	NA
chr6:42790534|42797910	GLTSCR1L	0	0	0	0	0	0.0260285	0.0937555	0.0783914	0.103283	0.0702595	0	0.0269826	0.556048	0	0.117854	0	0.178998	0	0.146885	0.132006	0	0.298185	0.280046	0.186302	0	0	0.0403676	0.118027	0.0341546	0.265655
chr6:42819830|42821476	GLTSCR1L	0	0.0493638	0.0371969	0.0298859	0	0.0390428	0.0937555	0	0.240993	0	0.0661102	0	0	0	0	0	0.0715994	0.0582928	0.0734424	0	0.0205936	0	0.175029	0.186302	0.101422	0	0	0.0236055	0.0170773	0
chr6:42941741|42942776	PEX6	0	0	0.0867928	0	0	0.0650713	0.0281267	0.783914	0.172138	0.0903337	0.429716	0.0809477	0.397177	0	0.0336724	0.0252594	0	0.091603	0.257049	0.42902	0	0.265054	0.525087	0.186302	0.304266	0	0.0605515	0.0708164	0.025616	0
chr6:47251674|47254331	TNFRSF21	0	0	0	0.0298859	0.0466111	0.0390428	0.0468778	0.0783914	0	0.120445	0.396661	0.0629593	0	0	0.0336724	0	0.0715994	0	0.220327	0.330015	0.0617807	0.0662634	0.490081	0.111781	0.202844	0	0.302757	0.0236055	0.0512319	0
chr6:4891947|4892613	CDYL	0.171809	0.296183	0.0991918	0.119544	0.372889	0.585642	0.328144	1.52863	0.963972	0.381409	2.41302	0.66557	3.1377	1.7034	0.471414	0.78304	2.04058	0.591256	NA	NA	NA	NA	1.40023	1.37864	NA	NA	NA	0.507517	0.213466	NA
chr6:52935855|52941341	FBXO9	0.0257714	NA	NA	0.0298859	0.163139	NA	0.112507	NA	NA	0.0301112	0.297496	0.0809477	NA	0.370304	0.0505087	0.117877	0.357997	0.0166551	0.330491	0.42902	0.102968	0.795161	0.280046	0.409864	0.152133	NA	0.0706434	0.106225	0.0341546	0.232448
chr6:54013854|54034370	MLIP	0	0	0	0.0224144	0	0.0520571	0.121882	0	0.206565	0.120445	0.561937	0.0989361	0.317742	0.481395	0.0925992	0.0505187	0.0715994	0.0832754	0.477376	0.0990046	0	0.132527	0.315052	0.260823	0.121707	0	0.131195	0.212449	0.0426933	0
chr6:54013854|54054712	MLIP	0.0257714	0.0888549	NA	0.0298859	0.0466111	0.2733	0.187511	0.431153	0.654124	0.190704	1.35526	0.314797	1.42984	0.92576	0.235707	0.471508	0.357997	0.274809	0.807867	0.825038	0.0617807	0.861424	0.945156	0.819729	0.567964	NA	0.514687	0.460306	0.162234	0.63093
chr6:54013854|54067031	MLIP	0.0601332	0	0	0	0.104875	0.143157	0.16876	0.744718	0.481986	0.0903337	0.694157	0.377756	0.357459	0.814669	0.26938	0.597805	0.178998	0.274809	0.660982	0.957044	0.0514839	0.960819	0.490081	0.819729	0.334693	0	0.42386	0.377687	0.145157	0.464895
chr6:54025165|54067031	MLIP	0	0	0	0	0	0.0520571	0.0656289	0	0.309848	0.0602225	0.363606	0.0719535	0	0.222182	0.0420906	0.0505187	0	0.0666204	0.183606	0.132006	0.0411871	0	0.385064	0.298083	0	0	0.121103	0.0354082	0	0
chr6:54034326|54095715	MLIP	0.0343618	NA	0.0867928	0.134486	NA	0.104114	0.103131	0.195978	0.722979	0.0401483	0.13222	0.161895	0.397177	0.259213	0.075763	0.311532	0.250598	0.0499653	0.403933	0.297014	0.144155	0.629502	NA	0.670687	0.0507111	NA	0.333033	0.0236055	0.145157	NA
chr6:54066903|54095715	MLIP	NA	NA	0.0743938	0.0224144	0.0815694	0.130143	0.0656289	0.470348	0.550841	0.100371	0.231386	0.0629593	0.992943	0.296243	0.075763	0.159976	NA	0.0333102	NA	0.0990046	0.102968	0.231922	0.105017	0.484385	0.0912799	NA	0.0908272	0.188844	0.025616	0.232448
chr6:56044376|56047454	COL21A1	0	0	0	0	0	0.0780856	0.0656289	0.195978	0.206565	0.110408	0.892488	0.152901	0	0.555456	0.109435	0.126297	0.250598	0.199861	0.330491	0.42902	0.092671	0.662634	0.280046	0.149042	0.141991	0	0.0504595	0.188844	0.0683092	0.132827
chr6:57058640|57075243	RAB23	NA	0.0296183	0.0743938	NA	0.0466111	0.286314	0.0937555	0.352761	0.585269	0.160593	0.826378	0.188878	0.317742	0.222182	NA	0.117877	0.894992	0.216516	0.697703	1.12205	0.0514839	0.496975	0.980162	0.484385	0.233271	NA	0.292665	0.342279	NA	0.531309
chr6:7176888|7189555	RREB1	0.0343618	0.0197455	NA	NA	0.116528	0.299328	0.121882	0.235174	0.585269	0.100371	0.462771	0.377756	1.50927	0.999821	0.260961	0.117877	0.572795	0.258154	0.367212	0.528024	0.092671	0.795161	0.840139	0.409864	0.324551	NA	0.222022	0.0590136	NA	NA
chr6:7181357|7189555	RREB1	0.0687236	0	0.0495959	0	0	0.299328	0.187511	0.352761	0.240993	0.0802966	0.561937	0.0539651	0.51633	0.592487	0.151526	0.117877	0.393797	0.149896	0.29377	0.264012	0.0308903	0.496975	0.280046	0.260823	0	0	0.0605515	0	0.119541	0.199241
chr6:73005640|73043538	RIMS1	0.0687236	0.17771	0.309974	NA	0.268014	0.117128	NA	NA	0.619696	NA	0.165276	0.161895	1.27097	0.777639	0.13469	0.319952	0.465396	NA	0.0734424	NA	0.0823743	0.463844	NA	0.409864	0.121707	NA	0.0605515	0.0708164	0.0170773	0.0664136
chr6:76018556|76024918	FILIP1	0.0343618	0.0888549	NA	0.0149429	NA	0.0910999	0.08438	0.195978	0.447558	0.0401483	0.628047	0.0899419	NA	0.111091	0.0252543	0.143136	NA	0.0582928	0.440655	0.198009	0.0308903	0.165658	NA	NA	0.131849	NA	0.111011	0.0236055	0.025616	0.0996204
chr6:76022113|76024918	FILIP1	0.0429523	0.0493638	0.136389	0.0896576	0.139833	0.104114	0.131258	NA	0.516414	0.0802966	0.528882	0.197872	0.317742	0.518426	0.0420906	0.134717	0.286398	0.0499653	0.183606	0.198009	0.0308903	0.0662634	0.560093	0.260823	0.263698	NA	0.393584	0.0944218	0.0853865	0.166034
chr6:76331248|76344527	SENP6	0	0	0.0247979	0.0224144	0.0466111	0	0	0	0	0.0200742	0.198331	0	0	0	0	0.0420989	0	0.0416377	0.146885	0.132006	0	0	0	0.0745208	0	0	0.0302757	0.0236055	0	0
chr6:76344423|76373234	SENP6	0	0	0.0371969	0	0	0.0780856	0.0562533	0.156783	0.447558	0	0.198331	0.0629593	0.198589	0.111091	0.0673449	0.134717	0.894992	0.133241	0.220327	0.066003	0	0.662634	0	0.521646	0.0608533	0	0	0.0472109	0.0853865	0.298861
chr6:76344423|76380436	SENP6	0.0257714	0	0	0	0.0466111	0.0650713	0.0656289	0	0.13771	0.0200742	0	0.0539651	0.158871	0.111091	0.0673449	0.159976	0.357997	0.0582928	0.330491	0.165008	0.0308903	0.39758	0.210035	0.335344	0	0	0.0605515	0.0826191	0.0768479	0.0996204
chr6:76344423|76388643	SENP6	0.103085	0.197455	0.111591	NA	0.268014	0.208228	0.515655	0.705522	0.860689	0.0401483	1.12387	0.206866	2.30363	0.592487	0.387233	0.420989	1.00239	0.174878	0.660982	0.693032	0.113265	1.29214	0.595098	1.26685	NA	NA	0.201838	0.413095	0.247621	0.996204
chr6:76357447|76380436	SENP6	0.0343618	0.0296183	0.0371969	0	0	0.0260285	0	0	0.13771	0	0	0.0269826	0.357459	0.222182	0	0.0841979	0	0	0	0	0.0411871	0.165658	0.280046	0.149042	0	0	0.0201838	0	0.0426933	0.0996204
chr6:76368978|76388643	SENP6	0	0	0.0743938	0.0373573	0	0	0.206262	0.391957	0.619696	0.24089	0.297496	0.0719535	0.357459	0.148122	0.0673449	0.151556	0	0.091603	0.660982	0.330015	0	0.331317	0.350058	0.372604	0.0405689	0	0.111011	0.247857	0.0341546	0.265655
chr6:76412361|76412788	SENP6	0.103085	NA	0.0619949	0.0672432	0.151486	0.0650713	0.121882	0.54874	1.13611	0.281038	0.495827	0.17089	0.51633	0.703578	0.151526	0.143136	0.214798	0.0999305	0.550818	0.594027	0.092671	0.795161	0.700116	0.521646	0.36512	NA	0.393584	0.247857	0.102464	0.464895
chr6:76412361|76421132	SENP6	NA	NA	0.0495959	0.0448288	0.0932222	NA	NA	0.0783914	0.13771	NA	NA	0.125919	NA	0.370304	0.0252543	0.0505187	NA	0.108258	0.367212	0.198009	0.0205936	0.165658	0.455075	0.149042	0.0304266	NA	0.0504595	0.0944218	NA	0.332068
chr6:79752560|79770535	PHIP	0	0	0	0	0.0699166	0.0390428	0.0656289	0.54874	0.344276	0.0200742	0	0.10793	0.119153	0.296243	0.0168362	0.185235	0.357997	0.174878	0.146885	0.297014	0.0411871	0.331317	0.630104	0.186302	0.0811377	0	0.0807353	0.0472109	0.025616	0
chr6:79770195|79770535	PHIP	0.326437	0.473893	0.297575	0.388516	0.96718	0.195214	0.571909	2.15576	1.13611	0.271001	0.462771	0.197872	1.66814	0.629517	0.286216	0.218914	1.96898	0.299792	2.01967	1.45207	0.339794	2.35235	1.12019	0.89425	0.334693	NA	0.464228	0.495715	0.264698	NA
chr6:82920531|82921289	IBTK	0	0	0	0.0298859	0	0	0	0.391957	0	0.0200742	0.297496	0	0	0	0.0589268	0	0.930792	0.191534	0.0734424	0.165008	0.0617807	0.132527	0.175029	0.260823	0.0507111	0	0.0504595	0.0354082	0.0426933	0.166034
chr6:82923944|82924546	IBTK	0.103085	NA	0.0991918	0.149429	0.442805	0.104114	0.281267	1.05828	0.9984	0.301112	0.694157	0.332785	0.635483	0.777639	0.345143	0.269433	0.536995	0.341429	1.10164	0.693032	0.123561	1.65658	1.12019	0.782469	0.283982	NA	0.42386	0.271463	0.204928	0.73055
chr6:84108086|84117620	ME1	0.154628	0.128346	0.185985	0.156901	0.268014	0.104114	0.0281267	0.862305	0.550841	0.110408	0.165276	0.0629593	0.119153	NA	0.101017	0.0673583	0.429596	0.233171	0.403933	0.42902	0.154452	0.728897	0.245041	0.447125	0.202844	NA	0.0807353	0.200646	0.111002	0.365275
chr6:87920169|87928449	ZNF292	0.0343618	0.0592366	NA	0.104601	0.139833	0.468514	0.431275	0.901501	0.654124	0.140519	1.3222	0.350773	1.82701	1.18497	0.193617	0.38731	0.608595	NA	0.440655	0.561026	0.144155	NA	0.770127	NA	0.4564	NA	NA	NA	NA	NA
chr6:89554076|89563483	RNGTT	0.0343618	0	0.0743938	0.0448288	0	0.0260285	0	0	0	0.0401483	0.0991653	0	0	0.185152	0.0420906	0.0168396	0	0.0582928	0.183606	0.0990046	0.0308903	0.298185	0	0	0	0	0.0403676	0.106225	0.0597706	0.166034
chr6:89793472|89794362	PNRC1	0.0601332	NA	0.0371969	0.0298859	0.302972	0.0260285	0.206262	0.195978	0.172138	0.0702595	0.363606	0.296808	NA	0.555456	0.0673449	0.143136	NA	0.166551	0.440655	0.627029	0.0411871	0.19879	0.140023	0.260823	0.324551	NA	0.161471	0.165238	0.0512319	0.298861
chr6:90916288|90981660	BACH2	0	0	0	0	0	0	0	0.313566	0.13771	0	0.330551	0.044971	0	0.111091	0.117854	0	0	0.0999305	0.403933	0.264012	0.0411871	0.530107	0.700116	0	0.121707	0	0.0908272	0.188844	0.0512319	0.132827
chr6:99887645|99913012	USP45	0.0171809	NA	0.0371969	0.0373573	NA	NA	0.206262	NA	0.309848	0.0903337	0.198331	0.044971	0.158871	0.111091	0.126272	0.168396	NA	0.0832754	0.29377	0.462021	0.0411871	0.596371	0.210035	0.335344	0.162275	NA	0.0504595	0.153435	0.145157	0.166034
chr6:99997384|100009557	CCNC	0	0	0	0	0.0699166	0	0.0375022	0.156783	0	0.0802966	0.0991653	0.0809477	0	0.222182	0.0589268	0.0757781	0.143199	0.158223	0.403933	0.462021	0.0308903	0	0.245041	0	0.111564	0	0.131195	0.153435	0.0853865	0.166034
chr7:100410369|100410830	EPHB4	0.0429523	0.0691094	0.0371969	0	0	0.0910999	0	0	0.275421	0.0501854	0.330551	0.0359768	0.119153	0.222182	0.0589268	0.0252594	0.357997	0.0166551	0.146885	0.165008	0.0205936	0.132527	0	0	0	0	0	0.0236055	0	0
chr7:101870647|101870949	CUX1	NA	0.0691094	NA	0.0224144	0.104875	0.143157	0.112507	0.509544	0.172138	0.0401483	0.198331	0.10793	0.436895	0.333274	0.235707	0.151556	0.357997	NA	0.220327	0.066003	0.0617807	0.19879	0.140023	0.409864	NA	NA	0.0201838	0.0590136	0.025616	0.232448
chr7:102994368|102996240	PSMC2	0	0	0.0867928	0	0.0349583	0	0.0562533	0.313566	0	0.0401483	0.330551	0.044971	0	0	0.075763	0.0505187	0.322197	0.233171	0.403933	0.264012	0	0.563239	0.66511	0.223562	0.141991	0	0.0403676	0.0590136	0.0426933	0
chr7:103777228|103805730	ORC5	0.0429523	NA	0.0247979	0.0224144	NA	0.0520571	NA	0.313566	0.895117	0.0602225	0.297496	0.0899419	0.51633	NA	0.075763	0.0589385	0.357997	0.141568	0.330491	0.132006	0.0823743	0.364449	0.280046	0.298083	0.0709955	NA	0.141287	0.0944218	0.0768479	NA
chr7:104678573|104681470	KMT2E	0.0257714	0.1086	0	0.0747147	0.128181	0.117128	0.0750044	0.470348	0.309848	0.150556	0.628047	0	0.635483	0.333274	0.0589268	0.0505187	0	0	0	0.759035	0.0514839	0	0	0	0.212987	0	0	0.153435	0	0
chr7:104702611|104722244	KMT2E	0	0.148092	0.0743938	0	0	0.0780856	0.0562533	0.509544	0	0.0702595	0.495827	0.0899419	0.556048	0.333274	0.101017	0.176816	0.178998	0.0416377	0.220327	0.330015	0	0.331317	0.350058	0.335344	0.121707	0	0.181654	0.141633	0.0683092	0.132827
chr7:104714066|104717880	KMT2E	0.0171809	0	0.0495959	0	0.0699166	0	0	0	0.481986	0.0702595	0.13222	0.0269826	0	0	0.0505087	0.0589385	0	0	0.0734424	0.165008	0	0.132527	0.210035	0.149042	0	0	0.0605515	0.0590136	0	0
chr7:104714066|104719410	KMT2E	0.0257714	0.0987277	0.0743938	0.0597718	0.0349583	0.0780856	0.08438	0.352761	0.481986	0.0401483	0.793322	0.215861	0.357459	0.259213	0.13469	0.210495	0.286398	0.116586	0.29377	0.264012	0.092671	0.496975	0.175029	NA	NA	NA	0.131195	0.0472109	NA	0.132827
chr7:104714066|104722244	KMT2E	0	0.0592366	0	0	0	0.0390428	0.0937555	0	0.240993	0	0.363606	0.0989361	0.119153	0	0.0589268	0.151556	0	0.0832754	0.330491	0.264012	0	0.298185	0.315052	0.111781	0.0304266	0	0.0908272	0	0.0597706	0.0996204
chr7:111575595|111585853	DOCK4	0.0257714	0	0	0.0298859	0.0349583	0.0260285	0.0562533	0	0	0	0.0991653	0	0.158871	0	0.109435	0	0	0.0166551	0	0	0.0308903	0.132527	0.0700116	0	0.0304266	0.0889386	0	0.0472109	0	0
chr7:111926928|111927129	ZNF277	0	0	0.0371969	0.0149429	0.0349583	0	0	0.156783	0	0	0	0.0359768	0	0.222182	0	0.0336791	0	0	0	0	0	0.231922	0.175029	0.223562	0	0	0	0.0472109	0.0341546	0
chr7:113522094|113522375	PPP1R3A	0.0429523	0.167837	0.247979	0.171844	0.256361	NA	0.150009	1.05828	0.413131	0.0301112	0.0661102	NA	0.238306	0.111091	0.0589268	0.252594	1.10979	0.0416377	0.734424	NA	0.123561	0.231922	0.245041	0.558906	0.121707	NA	0.0403676	NA	NA	0.265655
chr7:113522094|113525422	PPP1R3A	0.0859046	0.256692	0.161187	0.0298859	0.384542	NA	0.187511	0.940697	0.826262	0.150556	0.231386	NA	0.436895	0.222182	0.17678	0.126297	0.644395	0.0416377	0.440655	0.132006	0.0823743	0.695766	0.175029	0.484385	NA	NA	0.131195	0.354082	0.0426933	0.132827
chr7:116339125|116340338	MET	0.0515427	NA	0.0743938	NA	0.139833	0.104114	0.150009	0.352761	0.240993	0.0501854	0.330551	0.287814	1.46956	0.814669	0.168362	0.218914	0.930792	0.0999305	0.660982	0.363017	0.102968	0.629502	0.630104	0.223562	0.172418	NA	0.403676	0.212449	0.0597706	0.0996204
chr7:121753172|121773795	AASS	0.128857	NA	0.0371969	0.0523003	0.104875	0.117128	0.0562533	0.783914	0.826262	0.0903337	0.462771	0.0809477	1.46956	0.777639	0.193617	0.109457	0.393797	NA	0.550818	0.462021	0.0823743	0.662634	0.66511	0.335344	0.131849	7.41155	0.201838	0.224252	0.196389	0.929791
chr7:127013396|127017383	ZNF800	0.0429523	NA	0.161187	NA	0.0466111	0.0910999	0.440651	0.352761	0.585269	0.230853	0.793322	0.242843	0.556048	0.777639	0.159944	1.29665	2.79238	0.183206	1.94622	1.02305	0.216232	1.85538	1.57526	1.22959	0.354978	1.16608	0.605515	0.25966	0.170773	0.531309
chr7:128282271|128289036	NA	0.0343618	0	0.0495959	0.0672432	0.0699166	0.0260285	0.0187511	0.470348	0	0	0	0.044971	0	0.296243	0	0	0.178998	0.158223	0.477376	0	0	0.0993951	0	0	0.111564	0	0.0302757	0	0.0341546	0.0996204
chr7:128655033|128658211	TNPO3	0.0859046	NA	0.0743938	0.0523003	0.0699166	0.156171	0.150009	0.431153	0.516414	0.120445	1.18998	0.10793	0.476613	0.518426	0.277798	0.303112	0.536995	0.224844	0.734424	1.05605	0.0720775	0.960819	0.525087	0.633427	NA	NA	0.302757	0.177041	0.0939252	0.464895
chr7:129297183|129367205	NRF1	NA	0.0691094	0.0619949	0.0149429	NA	0.0910999	0.0375022	0.117587	NA	0.0501854	0.198331	0.116924	NA	0.148122	0.0589268	0.0336791	0.501196	0.0582928	NA	0.264012	0.0205936	0.265054	NA	0.223562	NA	NA	NA	0.0944218	0.0512319	0.199241
chr7:131060183|131084192	MKLN1	NA	0.0789821	0.0743938	NA	0.0932222	0.0650713	0.103131	0.744718	0.791834	0.0602225	0.495827	0.0629593	NA	0.518426	0.151526	NA	0.465396	0.183206	0.91803	0.42902	0.0205936	0.629502	NA	NA	0.111564	NA	0.171562	0.200646	0.0939252	0.166034
chr7:131071879|131084192	MKLN1	0.0257714	NA	0.0991918	0.0672432	0.244708	0.130143	0.215638	1.41104	0.688551	0.210779	1.05776	0.27882	0.436895	0.592487	0.252543	0.269433	0.859193	0.333102	0.734424	0.693032	0.113265	0.960819	1.47024	0.484385	0.324551	4.05165	0.464228	0.401293	0.145157	0.597723
chr7:131096065|131113904	MKLN1	0.0429523	NA	0.0743938	0.0672432	0.326278	0.130143	0.290642	NA	1.27382	0.190704	0.594992	0.152901	0.556048	0.555456	0.260961	0.134717	0.823393	0.308119	1.17508	0.85804	0.102968	0.894556	1.15519	0.596167	0.314409	NA	0.343125	0.295068	0.170773	NA
chr7:138951079|138957186	UBN2	0	0	0	0.0224144	0	0	0.0656289	0.431153	0.344276	0.17063	0.13222	0.0359768	0	0.333274	0.0252543	0.0757781	0	0	0	0	0.0308903	0.165658	0.105017	0.149042	0.0202844	0	0.0706434	0.0944218	0.0426933	0.132827
chr7:139415731|139416814	HIPK2	0.0773141	0.0789821	0	0	0	0.130143	0	0.235174	0.240993	0.0200742	0.396661	0.044971	0.278024	0	0.0589268	0.0589385	0.787593	0.116586	0.110164	0.066003	0.0617807	0.165658	0.175029	0.111781	0	0	0.111011	0.0826191	0.0512319	0
chr7:140476712|140508795	BRAF	NA	NA	0.0743938	0.0597718	0.0349583	NA	NA	NA	0.13771	0.110408	0.264441	0.0539651	0.556048	NA	0.17678	0.101037	NA	0.0666204	0.183606	0.165008	0.0411871	0.430712	0.175029	0.186302	0.0608533	NA	NA	0.0944218	0.0341546	0.232448
chr7:140494108|140508795	BRAF	0	0	0	0.0597718	0.0233055	0.0650713	0	0.195978	0.309848	0.0200742	0	0.0359768	0.397177	0	0.0589268	0.0505187	0.680194	0.0416377	0.257049	0	0.0720775	0.298185	0.0700116	0	0.0304266	0	0.100919	0.12983	0.0341546	0
chr7:141336760|141349133	AGK	0	0	0	0	0	0.0260285	0.0375022	0.156783	0.13771	0.0301112	0.198331	0.0719535	0	0.148122	0.075763	0.101037	0	0.0999305	0.183606	0.264012	0.0205936	0	0.140023	0.111781	0	0	0.0605515	0.0354082	0	0.199241
chr7:143039022|143039598	CLCN1	0.0601332	0.0789821	0.0495959	0.0523003	0.0349583	0.0780856	0.0281267	0.195978	0.13771	0.0301112	NA	0.0719535	0.476613	0.666547	0.109435	0.101037	0.143199	0.0666204	0.183606	NA	0.0308903	0.39758	0.105017	0.260823	0.152133	NA	0.100919	0.177041	0.0341546	0.365275
chr7:148529726|148544397	EZH2	0.0773141	0.0493638	0	0	0	0	0.0375022	0.156783	0.413131	0	0	0.0359768	0	0	0	0.0168396	0	0.0666204	0.183606	0.132006	0.0617807	0.265054	0.210035	0.149042	0.0608533	0	0.0504595	0.0944218	0.0341546	0.0664136
chr7:151181823|151195266	RHEB	0.0515427	0.0493638	0.0495959	0.0373573	0	0	0	0.352761	0.516414	0.0501854	0	0.0629593	0	0.111091	0	0.0673583	0.214798	0	0.183606	0.198009	0	0.364449	0.245041	0.186302	0	0	0	0.0472109	0.0512319	0.265655
chr7:151841798|151848666	KMT2C	0	0	0	0	0	0.0780856	0.0375022	0.313566	0.13771	0	0.727212	0.323791	0	0.666547	0.151526	0.0589385	0	0.133241	0.0734424	0.297014	0.0514839	0.496975	0.525087	0.335344	0.212987	0	0.514687	0.0708164	0.145157	0.298861
chr7:151917608|151935911	KMT2C	0	0	0	0	0.0466111	0.0520571	0.0468778	0.509544	0.103283	0.0200742	0.396661	0.0899419	0	0.370304	0.0252543	0	0.143199	0	0.220327	0.330015	0.0411871	0.39758	0.385064	0.149042	0.152133	0	0.0706434	0.0944218	0.102464	0.132827
chr7:151946961|151948051	KMT2C	0	0.0394911	0.0371969	0.0149429	0	0.0260285	0.0281267	0.195978	0	0.0200742	0	0	0.0794354	0	0.0252543	0.0252594	0	0.0416377	0.220327	0	0	0	0	0	0	0	0	0.0236055	0.0341546	0
chr7:151960101|152012423	KMT2C	0	0	0	0.0672432	0	0.0390428	0.0656289	0.27437	0	0.0602225	0.13222	0.116924	0.357459	0.222182	0.168362	0	0	0.0582928	0	0.0990046	0	0.39758	0.210035	0.186302	0.131849	0	0.171562	0.0826191	0	0
chr7:152007051|152012423	KMT2C	0.0343618	0.118473	0.111591	0.0821862	0.151486	0.0780856	0.112507	1.17587	0.550841	0.130482	0.925543	0.314797	0.675201	0.444365	0.109435	0.185235	0.429596	0.291464	0.991473	0.462021	0.123561	1.29214	0.66511	0.521646	0.253555	NA	0.161471	0.271463	0.179312	NA
chr7:152508782|152522207	ACTR3B	0.0171809	0	0	0.0224144	0.0582639	0	0	0	0	0	0	0	0	0	0	0	0.0715994	0	0	0	0	0	0	0.0745208	0	0	0	0	0	0
chr7:155457869|155473602	RBM33	0.0343618	0.148092	0.198384	NA	0.163139	0.0650713	0.112507	0.705522	0.757407	0.301112	0.859433	0.269826	0.595766	0.444365	0.303052	0.176816	0.644395	0.116586	0.514097	0.42902	0.113265	0.762029	0.630104	0.298083	0.152133	NA	0.292665	0.212449	0.12808	0.398482
chr7:155465561|155473602	RBM33	0.403751	0.236946	0.570353	0.373573	0.501069	0.338371	0.450026	2.62611	2.44436	0.471743	2.80968	0.494681	2.7008	1.96261	0.858647	0.951436	2.93558	0.666204	2.27672	2.2111	0.329497	2.88246	2.48541	1.75124	0.588248	NA	0.888088	1.12126	0.452548	2.02562
chr7:156549087|156619438	LMBR1	0.103085	NA	0.0371969	0.0597718	0.0233055	0.0520571	0.0656289	NA	0.103283	0.0401483	0.561937	0.116924	NA	0.259213	0.0673449	0.0252594	0.250598	NA	0.110164	0.396018	0.0308903	0.430712	0.455075	0.186302	0.223129	NA	0.141287	0.141633	0.12808	NA
chr7:156619299|156629579	LMBR1	0	0	0.0247979	0.0448288	0	0.0780856	0.140633	0.587935	0.447558	0.180667	0.528882	0.188878	0	0.703578	0	0.134717	0	0.0499653	0.477376	0	0.113265	0.430712	0.315052	0.298083	0.131849	0	0.21193	0.141633	0.18785	0
chr7:156994415|157024021	UBE3C	0.0773141	0	0.0371969	0	0.0699166	0	0.0750044	0	0.240993	0	0	0.044971	0.397177	0.111091	0	0	0	0	0.146885	0.0990046	0	0.132527	0	0	0	0	0.0504595	0.0590136	0	0.166034
chr7:157015948|157018233	UBE3C	0.0859046	0	0.0867928	0.0373573	0	0	0.0281267	0	0	0	0	0	0	0.296243	0.0925992	0.0252594	0.536995	0	0.403933	0	0	0.430712	0	0	0.0811377	0	0	0	0.0426933	0.332068
chr7:158552177|158557544	ESYT2	0.18899	0.1086	0.210783	0.0523003	0.256361	0.143157	0.103131	0.431153	1.20497	0.110408	0.528882	0.0899419	NA	0.629517	0.143108	0.134717	0.572795	0.224844	0.403933	0.42902	0.0823743	0.695766	0.525087	0.521646	0.354978	NA	0.171562	0.153435	NA	0.464895
chr7:158566032|158591763	ESYT2	0.0343618	0.128346	0.148788	0.0448288	0.151486	0.208228	0.178135	0.509544	1.30825	0.150556	1.12387	0.341779	0.436895	1.07388	0.17678	0.319952	1.07399	0.532963	1.06492	0.330015	0.0720775	0.828292	0.770127	0.149042	0.192702	NA	NA	0.153435	NA	NA
chr7:158580695|158591763	ESYT2	0.0343618	NA	0.12399	0.141958	NA	0.2733	0.59066	1.56783	1.6181	0.401483	1.48748	0.548646	1.7873	1.51825	0.227289	0.614644	0.894992	0.766134	0.991473	1.45207	0.154452	0.728897	1.8203	0.782469	0.496969	NA	0.393584	0.377687	0.392778	NA
chr7:16298015|16317851	ISPD	0.412342	0.483766	0.495959	0.366102	1.0604	0.104114	0.318769	2.82209	1.9968	0.48178	1.09082	0.206866	1.15181	0.592487	0.26938	0.210495	2.29118	0.383067	2.53376	0.561026	0.175045	1.75598	2.31038	1.49042	0.0608533	NA	0.655974	0.554728	0.401317	0.763757
chr7:17908030|17915413	SNX13	0.0601332	0.0987277	NA	0.0672432	0.139833	NA	0.150009	0.470348	0.240993	0.0301112	0.231386	0.0899419	0.198589	0.259213	0.0925992	NA	0.286398	0.233171	0.29377	0.297014	0.0720775	0.364449	NA	0.335344	0.172418	NA	0.111011	0.177041	0.102464	NA
chr7:18624904|18633652	HDAC9	0.094495	0.0592366	0.173586	0.0747147	0.291319	0.143157	0.08438	0.235174	0.585269	0.0200742	0.462771	0.0809477	0.794354	0.148122	0.0925992	0.0673583	0.751794	0.091603	0.29377	0.693032	0.0514839	0.331317	0.66511	0.670687	0.0912799	NA	0.121103	0.200646	0.0341546	NA
chr7:18705836|18706099	HDAC9	0.223352	0.0789821	0.148788	NA	0.349583	0.299328	0.187511	0.979892	0.757407	0.230853	1.45442	0.134913	0.51633	0.629517	0.303052	0.345211	1.50359	0.358084	1.02819	0.990046	0.154452	1.59032	1.29521	0.745208	0.425973	NA	0.413768	0.224252	0.119541	0.398482
chr7:22999875|23030758	FAM126A	0.18899	0.0493638	0.0495959	0.186787	0.302972	0.260285	0.262515	0.940697	0.654124	0.210779	0.859433	0.17089	0.595766	0.629517	0.252543	0.370471	0.823393	0.391395	1.43213	0.957044	0.278013	1.02708	0.490081	0.819729	0.385404	NA	0.302757	0.436701	0.230544	0.498102
chr7:23015829|23030758	FAM126A	0.137447	0.148092	0	0.0597718	0.151486	0.104114	0.215638	0	0	0.0702595	0	0.0809477	0.278024	0.370304	0.0925992	0.0926176	0	0.108258	0.587539	0	0.133858	0.596371	0	0	0	0	0	0.153435	0.025616	0
chr7:23650790|23651172	CCDC126	0.0859046	0.148092	0.260378	0.224144	0.361236	0.117128	0.271891	0.901501	1.34268	0.180667	0.264441	0.044971	1.54899	0.407335	0.13469	0.218914	1.50359	0.224844	0.660982	0.264012	0.144155	0.993951	0.560093	0.819729	0.111564	NA	0.222022	0.247857	0.0853865	0.464895
chr7:24663282|24708279	MPP6	0	0	0	0.0597718	0.0815694	0.0390428	0	0.156783	0.550841	0	0.330551	0.0629593	0.0794354	0.148122	0.117854	0	0	0.091603	0.183606	0.330015	0	0.364449	0.350058	0.223562	0	0	0.0706434	0.0708164	0.025616	0.132827
chr7:24663285|24690331	MPP6	0.0859046	0.0987277	0	0	0	0.0260285	0	0.117587	0.13771	0.0602225	0.198331	0	0.357459	0.0740608	0.0168362	0.0252594	0	0.0333102	0.257049	0.462021	0.0823743	0.231922	0.210035	0.111781	0	0	0	0.0708164	0	0
chr7:24663285|24708279	MPP6	0.0601332	NA	0.0991918	0.134486	0.116528	0.169186	0.131258	0.862305	0.929544	0.271001	0.495827	0.0809477	0.635483	0.444365	0.0505087	0.0505187	0.751794	0.124913	0.660982	0.495023	0.0720775	0.695766	0.595098	0.484385	0.0405689	NA	0.111011	0.153435	0.0170773	0.265655
chr7:27668990|27672064	HIBADH	0.120266	0.0691094	0.185985	0.112072	0.372889	NA	0.0468778	0.235174	1.17054	0.110408	0.495827	0.0899419	0.397177	1.07388	0.101017	0.202075	1.32459	0.091603	0.660982	0.462021	0.123561	0.894556	0.315052	0.484385	0.0405689	NA	0.181654	0.283265	NA	0.199241
chr7:27668990|27689252	HIBADH	0.0773141	0	0	0.0448288	0	0.0520571	0.0187511	0.235174	0.13771	0.0702595	0.330551	0.0539651	0.198589	0.222182	0.0673449	0.117877	0.107399	0.0499653	0.257049	0	0.0308903	0.331317	0.140023	0.149042	0	0	0.0908272	0.106225	0	0
chr7:27824782|27825108	TAX1BP1	0.0687236	0	0	0	0.0699166	0.0520571	0	0.27437	0.516414	0.0602225	0.264441	0	0.0794354	0.148122	0	0.0505187	0.322197	0.108258	0.477376	0.396018	0.133858	0.364449	0.560093	0.298083	0	0	0.0605515	0.12983	0.0341546	0
chr7:32672155|32718742	DPY19L1P1	0.0429523	0.0691094	0.0743938	0.0373573	0.116528	0.0650713	0.121882	0.470348	0.206565	0.120445	0.363606	0.10793	0.51633	0.185152	0.109435	0.202075	0.322197	0.0582928	0.440655	0.198009	0.0411871	0.364449	0.385064	NA	0.0709955	NA	NA	0.106225	NA	NA
chr7:32695599|32718742	DPY19L1P1	0	0.0394911	0.0619949	0	0.116528	0	0.0468778	0	0	0.110408	0	0	0.317742	0	0.0168362	0.0336791	0.107399	0.0666204	0	0.0990046	0	0.165658	0	0	0	0	0	0.0944218	0	0
chr7:33185854|33217203	BBS9	0	0	0.0371969	0.0298859	0	0.0910999	0	0	0.240993	0	0.297496	0.0809477	0.436895	0	0.0505087	0.0926176	0	0.108258	0.110164	0.132006	0	0.265054	0.280046	0	0.0202844	0	0.0807353	0.0472109	0.0426933	0.199241
chr7:35707044|35712888	HERPUD2	0.0429523	0.0493638	0.0867928	0.0298859	0.0349583	0.0780856	0.0562533	NA	0.172138	0.110408	NA	NA	0.397177	0.0740608	0.101017	0.0336791	NA	0.0333102	0.367212	NA	0.0514839	0.165658	0.105017	NA	0.0709955	NA	0.100919	0.0236055	0.025616	0.0664136
chr7:37988442|37989994	EPDR1	0.0429523	0.138219	0.111591	0.0896576	0.349583	0.130143	0.16876	0.156783	0.619696	0.0602225	0.297496	0.0539651	0.992943	NA	0.168362	0.134717	0.357997	0.116586	0.29377	0.594027	0.102968	0.331317	0.700116	0.596167	0.192702	NA	0.26239	0.188844	0.0512319	0.232448
chr7:40027198|40027857	CDK13	0.0343618	NA	0.0743938	0.0298859	NA	NA	NA	0.0783914	NA	0.0802966	0.429716	0.0629593	NA	NA	0.0168362	0.101037	NA	0.149896	0.146885	0.198009	0.0411871	0.298185	0.105017	0.223562	0.0304266	NA	0.0706434	0.0236055	0.0341546	NA
chr7:40027198|40041630	CDK13	0.0859046	0.0493638	0.210783	0.0672432	0.139833	0.156171	0.131258	0.235174	0.378703	0.230853	0.661102	0.296808	NA	0.518426	0.109435	0.218914	0.715994	0.199861	0.807867	0.66003	0.0823743	0.331317	0.385064	0.298083	0.334693	NA	0.181654	0.0944218	0.12808	0.332068
chr7:43679048|43680248	COA1	0.0171809	0	0.0371969	0.0149429	0.0699166	0	0	0	0.206565	0.0501854	0.165276	0.0179884	0	0.148122	0.0420906	0	0	0.116586	0	0.066003	0.0617807	0.662634	0.315052	0.409864	0.0912799	0	0.0403676	0	0.0683092	0
chr7:44684926|44687358	OGDH	0.0687236	0.0592366	0.0743938	0.0672432	0.128181	0.104114	0.08438	0.705522	0.413131	0.0802966	0.727212	0.125919	0.397177	0.259213	0.159944	0.126297	0.680194	0.108258	0.587539	0.297014	0.0411871	0.298185	0.525087	0.111781	NA	0.533631	NA	0.0472109	0.0853865	0.166034
chr7:44714010|44714867	OGDH	0	0	0	0	0.0582639	0.0520571	0	0.156783	0.13771	0.100371	0.396661	0.044971	0.0794354	0.481395	0.0925992	0.0841979	0	0.0333102	0.146885	0	0.0308903	0.331317	0	0.149042	0.0304266	0	0.111011	0.0472109	0.0597706	0
[truncated: 238 more rows]

## Sheet: Table.S3_Tib_circ-lin.Ratios
Table S3. Ratios of circular versus linear expression levels measured in DM1 tibialis muscle by RNAseq. For estimation of circular-to-linear ratios, the linear junction with the highest coverage involved with either the donor or the acceptor site of the back-splice event was determined. The averaged, normalized counts across all libraries in each condition were calculated for linear and back-spli…
[truncated: 1,798 more rows]

[truncated: 7 more sheets: Table.S4_primers, Table.S5_rawCts_MeanCounts, Table.S6_Quadriceps_Counts, Table.S7_Quadriceps_Ratios, Table.S8_PSI, Table.S9_%exclusion, Table.S10_clinical data_blood]
